# Supplementary material for: Identification of m6A methylation-related genes in cerebral ischaemia‒reperfusion of Breviscapus therapy based on bioinformatics methods
Source: BMC Med Genomics. 2023 Sep 5;16:210. doi: 10.1186/s12920-023-01651-3 (PMC10478429; doi:10.1186/s12920-023-01651-3)
Supplement: Supplementary file 1 — Supplementary Material 1 [file 12920_2023_1651_MOESM1_ESM.xlsx]

## Sheet: Sheet2
Data1	Data2	rho	pvalue	relation
Kcns3	Hsp90aa1	0.67449	4.36311e-05	positive
Olfml2a	Hsp90aa1	0.671328	4.88505e-05	positive
Stk26	Hsp90aa1	0.239282	0.202838	positive
Tfcp2l1	Hsp90aa1	0.719078	7.57508e-06	positive
Kcns3	Htr2c	-0.623235	0.000234238	negtive
Olfml2a	Htr2c	-0.691536	2.31653e-05	negtive
Stk26	Htr2c	-0.331342	0.073674	negtive
Tfcp2l1	Htr2c	-0.666723	5.74513e-05	negtive
Kcns3	Il5	-0.0989442	0.60293	negtive
Olfml2a	Il5	0.00797908	0.966621	positive
Stk26	Il5	0.109932	0.563065	positive
Tfcp2l1	Il5	-0.185689	0.325892	negtive
Kcns3	Impdh2	0.738898	3.11699e-06	positive
Olfml2a	Impdh2	0.682312	3.27988e-05	positive
Stk26	Impdh2	0.450402	0.0125025	positive
Tfcp2l1	Impdh2	0.647294	0.000110584	positive
Kcns3	Insr	-0.215094	0.253669	negtive
Olfml2a	Insr	-0.238327	0.2047	negtive
Stk26	Insr	0.249398	0.183821	positive
Tfcp2l1	Insr	-0.314104	0.0909507	negtive
Kcns3	Kcna3	-0.216173	0.251238	negtive
Olfml2a	Kcna3	-0.184147	0.329996	negtive
Stk26	Kcna3	0.120296	0.526606	positive
Tfcp2l1	Kcna3	-0.321527	0.0831692	negtive
Kcns3	Kit	0.0766409	0.68729	positive
Olfml2a	Kit	-0.0943435	0.619971	negtive
Stk26	Kit	-0.0377556	0.842983	negtive
Tfcp2l1	Kit	-0.106717	0.574605	negtive
Kcns3	Lck	-0.207955	0.270146	negtive
Olfml2a	Lck	-0.0861844	0.650666	negtive
Stk26	Lck	0.224546	0.232895	positive
Tfcp2l1	Lck	-0.246092	0.189894	negtive
Kcns3	Mag	-0.562829	0.00120451	negtive
Olfml2a	Mag	-0.519098	0.00328894	negtive
Stk26	Mag	-0.208222	0.269516	negtive
Tfcp2l1	Mag	-0.619355	0.000262859	negtive
Kcns3	Maoa	-0.0730884	0.701108	negtive
Olfml2a	Maoa	-0.0104866	0.95614	negtive
Stk26	Maoa	0.200121	0.289007	positive
Tfcp2l1	Maoa	-0.123039	0.51715	negtive
Kcns3	Maob	-0.0465227	0.807138	negtive
Olfml2a	Maob	-0.0713637	0.70785	negtive
Stk26	Maob	0.0128416	0.946303	positive
Tfcp2l1	Maob	0.0118942	0.950259	positive
Kcns3	Mapk14	0.362548	0.0489591	positive
Olfml2a	Mapk14	0.240024	0.201398	positive
Stk26	Mapk14	0.341372	0.0648592	positive
Tfcp2l1	Mapk14	0.277592	0.137492	positive
Kcns3	Mcl1	0.605841	0.00038824	positive
Olfml2a	Mcl1	0.576177	0.000861831	positive
Stk26	Mcl1	0.480301	0.00722484	positive
Tfcp2l1	Mcl1	0.585456	0.000677095	positive
Kcns3	Mme	0.812756	4.8732e-08	positive
Olfml2a	Mme	0.81589	3.92808e-08	positive
Stk26	Mme	0.331454	0.0735708	positive
Tfcp2l1	Mme	0.960037	5.08113e-17	positive
Kcns3	Mmp13	-0.240817	0.199869	negtive
Olfml2a	Mmp13	-0.075871	0.690276	negtive
Stk26	Mmp13	0.255641	0.172729	positive
Tfcp2l1	Mmp13	-0.180256	0.340494	negtive
Kcns3	Mmp2	-0.358025	0.0520642	negtive
Olfml2a	Mmp2	-0.306063	0.0999926	negtive
Stk26	Mmp2	-0.0508048	0.789764	negtive
Tfcp2l1	Mmp2	-0.321222	0.0834784	negtive
Kcns3	Mmp9	-0.295005	0.113512	negtive
Olfml2a	Mmp9	-0.258606	0.167629	negtive
Stk26	Mmp9	-0.066149	0.728367	negtive
Tfcp2l1	Mmp9	-0.303108	0.10348	negtive
Kcns3	Nos2	0.149372	0.430804	positive
Olfml2a	Nos2	0.228237	0.2251	positive
Stk26	Nos2	0.33515	0.070225	positive
Tfcp2l1	Nos2	0.0568423	0.765436	positive
Kcns3	Npc1l1	-0.342253	0.0641265	negtive
Olfml2a	Npc1l1	-0.307203	0.098671	negtive
Stk26	Npc1l1	0.0881281	0.6433	positive
Tfcp2l1	Npc1l1	-0.430696	0.0175041	negtive
Kcns3	Oprd1	0.0360244	0.8501	positive
Olfml2a	Oprd1	-0.0439798	0.817499	negtive
Stk26	Oprd1	-0.151719	0.423516	negtive
Tfcp2l1	Oprd1	-0.118566	0.53261	negtive
Kcns3	Oprm1	-0.103546	0.586087	negtive
Olfml2a	Oprm1	-0.242962	0.195769	negtive
Stk26	Oprm1	0.15861	0.40251	positive
Tfcp2l1	Oprm1	-0.229728	0.222002	negtive
Kcns3	Pik3cg	0.820965	2.74625e-08	positive
Olfml2a	Pik3cg	0.84971	2.85937e-09	positive
Stk26	Pik3cg	0.278309	0.136437	positive
Tfcp2l1	Pik3cg	0.803052	9.27105e-08	positive
Kcns3	Pla2g1b	0.0365796	0.847816	positive
Olfml2a	Pla2g1b	0.180044	0.341072	positive
Stk26	Pla2g1b	0.189005	0.317171	positive
Tfcp2l1	Pla2g1b	-0.0708983	0.709674	negtive
Kcns3	Plg	-0.044096	0.817025	negtive
Olfml2a	Plg	-0.0679149	0.721398	negtive
Stk26	Plg	0.147667	0.436144	positive
Tfcp2l1	Plg	-0.135442	0.475461	negtive
Kcns3	Polb	0.358509	0.0517244	positive
Olfml2a	Polb	0.249866	0.182973	positive
Stk26	Polb	0.404791	0.0264955	positive
Tfcp2l1	Polb	0.146835	0.438763	positive
Kcns3	Pparg	-0.404741	0.0265161	negtive
Olfml2a	Pparg	-0.514925	0.00359521	negtive
Stk26	Pparg	-0.00931848	0.961022	negtive
Tfcp2l1	Pparg	-0.43865	0.0153158	negtive
Kcns3	Ptgs2	-0.30961	0.0959238	negtive
Olfml2a	Ptgs2	-0.175689	0.353071	negtive
Stk26	Ptgs2	0.186854	0.32281	positive
Tfcp2l1	Ptgs2	-0.346434	0.0607352	negtive
Kcns3	Ptpn1	0.568027	0.00105906	positive
Olfml2a	Ptpn1	0.7038	1.43005e-05	positive
Stk26	Ptpn1	0.295932	0.112329	positive
Tfcp2l1	Ptpn1	0.504037	0.00451237	positive
Kcns3	Pygl	0.862071	9.31545e-10	positive
Olfml2a	Pygl	0.833708	1.06206e-08	positive
Stk26	Pygl	0.390393	0.0329356	positive
Tfcp2l1	Pygl	0.894282	2.76554e-11	positive
Kcns3	Rnasel	0.699136	1.72279e-05	positive
Olfml2a	Rnasel	0.718885	7.63799e-06	positive
Stk26	Rnasel	0.194174	0.303868	positive
Tfcp2l1	Rnasel	0.643939	0.000123257	positive
Kcns3	Rps6ka3	-0.548746	0.00168945	negtive
Olfml2a	Rps6ka3	-0.478911	0.00741931	negtive
Stk26	Rps6ka3	-0.020257	0.915385	negtive
Tfcp2l1	Rps6ka3	-0.543805	0.00189582	negtive
Kcns3	Selp	0.372459	0.0426677	positive
Olfml2a	Selp	0.619982	0.000258035	positive
Stk26	Selp	0.0133385	0.944228	positive
Tfcp2l1	Selp	0.462802	0.0100164	positive
Kcns3	Sigmar1	0.139608	0.461858	positive
Olfml2a	Sigmar1	0.0537554	0.777849	positive
Stk26	Sigmar1	-0.0437862	0.818289	negtive
Tfcp2l1	Sigmar1	0.0788013	0.678935	positive
Kcns3	Slc10a2	0.0316642	0.868075	positive
Olfml2a	Slc10a2	0.223652	0.234808	positive
Stk26	Slc10a2	0.0414487	0.827842	positive
Tfcp2l1	Slc10a2	0.0555679	0.770554	positive
Kcns3	Slc5a2	0.158991	0.401366	positive
Olfml2a	Slc5a2	0.156022	0.410328	positive
Stk26	Slc5a2	-0.0410145	0.829619	negtive
Tfcp2l1	Slc5a2	-0.00837512	0.964965	negtive
Kcns3	Tnks	-0.292949	0.116169	negtive
Olfml2a	Tnks	-0.212897	0.258669	negtive
Stk26	Tnks	0.0886366	0.641378	positive
Tfcp2l1	Tnks	-0.354689	0.0544527	negtive
Kcns3	Tnks2	-0.156152	0.409935	negtive
Olfml2a	Tnks2	-0.0863627	0.649989	negtive
Stk26	Tnks2	0.340375	0.0656968	positive
Tfcp2l1	Tnks2	-0.250317	0.182158	negtive
Kcns3	Top1	0.548843	0.00168561	positive
Olfml2a	Top1	0.619117	0.000264712	positive
Stk26	Top1	0.190588	0.313061	positive
Tfcp2l1	Top1	0.569489	0.00102101	positive
Kcns3	Tyms	0.877758	1.90072e-10	positive
Olfml2a	Tyms	0.734917	3.74881e-06	positive
Stk26	Tyms	0.416024	0.0222192	positive
Tfcp2l1	Tyms	0.864298	7.52432e-10	positive
Kcns3	Tyr	0.0877232	0.644832	positive
Olfml2a	Tyr	0.207478	0.271271	positive
Stk26	Tyr	0.025245	0.894654	positive
Tfcp2l1	Tyr	0.209882	0.265631	positive
Arl4d	Hsp90aa1	0.692603	2.22336e-05	positive
Gm10653	Hsp90aa1	0.0275795	0.884973	positive
Gm1113	Hsp90aa1	-0.333326	0.0718605	negtive
Arl4d	Htr2c	-0.732204	4.24335e-06	negtive
Gm10653	Htr2c	-0.243519	0.194715	negtive
Gm1113	Htr2c	0.0961525	0.613247	positive
Arl4d	Il5	-0.0258935	0.891963	negtive
Gm10653	Il5	0.149535	0.430295	positive
Gm1113	Il5	0.290284	0.119681	positive
Arl4d	Impdh2	0.762357	9.78803e-07	positive
Gm10653	Impdh2	0.293886	0.114953	positive
Gm1113	Impdh2	-0.134551	0.478394	negtive
Arl4d	Insr	-0.295534	0.112836	negtive
Gm10653	Insr	0.260205	0.164924	positive
Gm1113	Insr	0.53916	0.0021094	positive
Arl4d	Kcna3	-0.28381	0.128539	negtive
Gm10653	Kcna3	0.168136	0.37447	positive
Gm1113	Kcna3	0.538145	0.00215877	positive
Arl4d	Kit	-0.142878	0.451332	negtive
Gm10653	Kit	-0.00506786	0.978796	negtive
Gm1113	Kit	0.276163	0.139612	positive
Arl4d	Lck	0.0962352	0.61294	positive
Gm10653	Lck	0.114049	0.548444	positive
Gm1113	Lck	0.0198205	0.917202	positive
Arl4d	Mag	-0.438906	0.0152494	negtive
Gm10653	Mag	0.0429458	0.821721	positive
Gm1113	Mag	0.0771347	0.685377	positive
Arl4d	Maoa	0.158786	0.401983	positive
Gm10653	Maoa	0.184343	0.329472	positive
Gm1113	Maoa	-0.132565	0.484973	negtive
Arl4d	Maob	0.060315	0.75154	positive
Gm10653	Maob	-0.0650893	0.73256	negtive
Gm1113	Maob	-0.320237	0.0844831	negtive
Arl4d	Mapk14	0.375809	0.0406936	positive
Gm10653	Mapk14	0.242957	0.195778	positive
Gm1113	Mapk14	-0.078547	0.679916	negtive
Arl4d	Mcl1	0.679267	3.66896e-05	positive
Gm10653	Mcl1	0.332369	0.072731	positive
Gm1113	Mcl1	-0.115621	0.542911	negtive
Arl4d	Mme	0.745407	2.28851e-06	positive
Gm10653	Mme	0.149212	0.431305	positive
Gm1113	Mme	-0.0577951	0.761616	negtive
Arl4d	Mmp13	0.0364745	0.848248	positive
Gm10653	Mmp13	0.333615	0.0715994	positive
Gm1113	Mmp13	0.149584	0.430143	positive
Arl4d	Mmp2	-0.177048	0.349301	negtive
Gm10653	Mmp2	0.177579	0.347832	positive
Gm1113	Mmp2	-0.0204588	0.914545	negtive
Arl4d	Mmp9	-0.230828	0.219736	negtive
Gm10653	Mmp9	-0.116232	0.540764	negtive
Gm1113	Mmp9	0.119674	0.528762	positive
Arl4d	Nos2	0.27265	0.144925	positive
Gm10653	Nos2	0.207052	0.272278	positive
Gm1113	Nos2	0.240664	0.200162	positive
Arl4d	Npc1l1	-0.18129	0.337686	negtive
Gm10653	Npc1l1	0.333361	0.0718295	positive
Gm1113	Npc1l1	0.366321	0.0464823	positive
Arl4d	Oprd1	-0.173799	0.358354	negtive
Gm10653	Oprd1	-0.14969	0.429814	negtive
Gm1113	Oprd1	0.0636577	0.738235	positive
Arl4d	Oprm1	-0.265768	0.155756	negtive
Gm10653	Oprm1	0.247837	0.186671	positive
Gm1113	Oprm1	0.535179	0.00230873	positive
Arl4d	Pik3cg	0.799786	1.14207e-07	positive
Gm10653	Pik3cg	0.11435	0.547382	positive
Gm1113	Pik3cg	-0.158902	0.401632	negtive
Arl4d	Pla2g1b	0.0809156	0.670793	positive
Gm10653	Pla2g1b	0.309858	0.0956442	positive
Gm1113	Pla2g1b	0.40688	0.0256532	positive
Arl4d	Plg	-0.0194185	0.918876	negtive
Gm10653	Plg	0.0776177	0.683508	positive
Gm1113	Plg	0.181046	0.338346	positive
Arl4d	Polb	0.332448	0.0726585	positive
Gm10653	Polb	0.43439	0.0164576	positive
Gm1113	Polb	0.247864	0.186622	positive
Arl4d	Pparg	-0.422525	0.0200153	negtive
Gm10653	Pparg	0.105808	0.577888	positive
Gm1113	Pparg	0.293187	0.115858	positive
Arl4d	Ptgs2	-0.0988568	0.603252	negtive
Gm10653	Ptgs2	0.284877	0.127047	positive
Gm1113	Ptgs2	0.251444	0.180133	positive
Arl4d	Ptpn1	0.717846	7.98532e-06	positive
Gm10653	Ptpn1	0.13125	0.489352	positive
Gm1113	Ptpn1	-0.205525	0.275909	negtive
Arl4d	Pygl	0.838465	7.29764e-09	positive
Gm10653	Pygl	0.250868	0.181165	positive
Gm1113	Pygl	-0.0522242	0.784026	negtive
Arl4d	Rnasel	0.625835	0.000216629	positive
Gm10653	Rnasel	0.044736	0.814415	positive
Gm1113	Rnasel	-0.119235	0.530284	negtive
Arl4d	Rps6ka3	-0.499794	0.00492049	negtive
Gm10653	Rps6ka3	-0.043024	0.821401	negtive
Gm1113	Rps6ka3	0.143143	0.450483	positive
Arl4d	Selp	0.458857	0.0107577	positive
Gm10653	Selp	-0.0371655	0.845408	negtive
Gm1113	Selp	-0.248688	0.185114	negtive
Arl4d	Sigmar1	0.12062	0.525484	positive
Gm10653	Sigmar1	-0.056764	0.76575	negtive
Gm1113	Sigmar1	-0.292468	0.116797	negtive
Arl4d	Slc10a2	0.0844603	0.657226	positive
Gm10653	Slc10a2	0.384129	0.0361066	positive
Gm1113	Slc10a2	0.295193	0.113271	positive
Arl4d	Slc5a2	0.159697	0.399252	positive
Gm10653	Slc5a2	0.0926264	0.626381	positive
Gm1113	Slc5a2	-0.029793	0.875809	negtive
Arl4d	Tnks	-0.325125	0.0795848	negtive
Gm10653	Tnks	0.176174	0.351721	positive
Gm1113	Tnks	0.519484	0.00326171	positive
Arl4d	Tnks2	-0.0181948	0.923973	negtive
Gm10653	Tnks2	0.296733	0.111314	positive
Gm1113	Tnks2	0.232778	0.215755	positive
Arl4d	Top1	0.622369	0.000240372	positive
Gm10653	Top1	0.0373582	0.844616	positive
Gm1113	Top1	-0.309171	0.0964205	negtive
Arl4d	Tyms	0.714787	9.09222e-06	positive
Gm10653	Tyms	0.238722	0.203928	positive
Gm1113	Tyms	0.0115627	0.951644	positive
Arl4d	Tyr	0.0406265	0.831208	positive
Gm10653	Tyr	-0.211374	0.26217	negtive
Gm1113	Tyr	-0.0293522	0.877633	negtive
Kcns3	Abcb1a	-0.156083	0.410142	negtive
Olfml2a	Abcb1a	-0.237846	0.205643	negtive
Stk26	Abcb1a	0.172441	0.362181	positive
Tfcp2l1	Abcb1a	-0.252406	0.178417	negtive
Kcns3	Abcb1b	-0.00940403	0.960664	negtive
Olfml2a	Abcb1b	-0.0303379	0.873556	negtive
Stk26	Abcb1b	0.251619	0.179818	positive
Tfcp2l1	Abcb1b	-0.0615359	0.746672	negtive
Kcns3	Abcb4	0.615902	0.000290897	positive
Olfml2a	Abcb4	0.549832	0.0016468	positive
Stk26	Abcb4	0.305922	0.100157	positive
Tfcp2l1	Abcb4	0.528898	0.00265639	positive
Kcns3	Abcc1	0.0855599	0.653039	positive
Olfml2a	Abcc1	0.154138	0.416075	positive
Stk26	Abcc1	0.349902	0.0580305	positive
Tfcp2l1	Abcc1	0.0263891	0.889907	positive
Kcns3	Abl1	0.535692	0.00228215	positive
Olfml2a	Abl1	0.680678	3.4838e-05	positive
Stk26	Abl1	0.220829	0.240923	positive
Tfcp2l1	Abl1	0.506568	0.00428304	positive
Kcns3	Ace	-0.67965	3.61792e-05	negtive
Olfml2a	Ace	-0.712177	1.01436e-05	negtive
Stk26	Ace	-0.272295	0.14547	negtive
Tfcp2l1	Ace	-0.718404	7.79721e-06	negtive
Kcns3	Ache	-0.626322	0.000213468	negtive
Olfml2a	Ache	-0.646278	0.000114292	negtive
Stk26	Ache	-0.252882	0.177571	negtive
Tfcp2l1	Ache	-0.665891	5.91416e-05	negtive
Kcns3	Adora1	-0.0952422	0.616627	negtive
Olfml2a	Adora1	-0.0481288	0.80061	negtive
Stk26	Adora1	-0.0987109	0.60379	negtive
Tfcp2l1	Adora1	-0.110453	0.561204	negtive
Kcns3	Adora2a	0.820899	2.7594e-08	positive
Olfml2a	Adora2a	0.832269	1.18694e-08	positive
Stk26	Adora2a	0.306272	0.0997496	positive
Tfcp2l1	Adora2a	0.809387	6.11742e-08	positive
Kcns3	Adora2b	-0.141132	0.456936	negtive
Olfml2a	Adora2b	-0.211259	0.262435	negtive
Stk26	Adora2b	-0.0881227	0.64332	negtive
Tfcp2l1	Adora2b	-0.261054	0.163501	negtive
Kcns3	Akr1c21	-0.246443	0.189242	negtive
Olfml2a	Akr1c21	-0.324544	0.080156	negtive
Stk26	Akr1c21	-0.059846	0.753412	negtive
Tfcp2l1	Akr1c21	-0.281876	0.131277	negtive
Kcns3	Akt1	0.809257	6.1707e-08	positive
Olfml2a	Akt1	0.815302	4.09145e-08	positive
Stk26	Akt1	0.295501	0.112878	positive
Tfcp2l1	Akt1	0.759555	1.13164e-06	positive
Kcns3	Alk	-0.291564	0.117984	negtive
Olfml2a	Alk	-0.562713	0.00120794	negtive
Stk26	Alk	-0.046376	0.807735	negtive
Tfcp2l1	Alk	-0.511098	0.00389744	negtive
Kcns3	Alox12	0.0976739	0.607615	positive
Olfml2a	Alox12	0.0459032	0.809659	positive
Stk26	Alox12	0.336548	0.0689901	positive
Tfcp2l1	Alox12	0.168265	0.374096	positive
Kcns3	Alox5	0.228815	0.223896	positive
Olfml2a	Alox5	-0.0738885	0.697988	negtive
Stk26	Alox5	0.229176	0.223146	positive
Tfcp2l1	Alox5	-0.00694426	0.970948	negtive
Kcns3	Anpep	-0.483813	0.00675267	negtive
Olfml2a	Anpep	-0.417618	0.0216611	negtive
Stk26	Anpep	-0.0565657	0.766546	negtive
Tfcp2l1	Anpep	-0.466512	0.00935902	negtive
Kcns3	Ar	-0.364184	0.0478724	negtive
Olfml2a	Ar	-0.442011	0.0144623	negtive
Stk26	Ar	0.049833	0.793698	positive
Tfcp2l1	Ar	-0.528831	0.00266032	negtive
Kcns3	Aurkb	0.841499	5.70794e-09	positive
Olfml2a	Aurkb	0.736578	3.47234e-06	positive
Stk26	Aurkb	0.304703	0.101586	positive
Tfcp2l1	Aurkb	0.886325	7.2604e-11	positive
Kcns3	Bace1	-0.386914	0.0346674	negtive
Olfml2a	Bace1	-0.432176	0.0170783	negtive
Stk26	Bace1	-0.145193	0.443953	negtive
Tfcp2l1	Bace1	-0.506027	0.00433118	negtive
Kcns3	Bche	-0.147669	0.436138	negtive
Olfml2a	Bche	-0.184649	0.328656	negtive
Stk26	Bche	0.0827644	0.663704	positive
Tfcp2l1	Bche	-0.213308	0.257728	negtive
Kcns3	Car13	-0.172646	0.361602	negtive
Olfml2a	Car13	0.0234914	0.901935	positive
Stk26	Car13	-0.00666252	0.972126	negtive
Tfcp2l1	Car13	-0.0365404	0.847977	negtive
Kcns3	Car7	-0.427105	0.0185734	negtive
Olfml2a	Car7	-0.306812	0.0991226	negtive
Stk26	Car7	-0.032592	0.864244	negtive
Tfcp2l1	Car7	-0.288676	0.121837	negtive
Kcns3	Casp1	0.839423	6.75665e-09	positive
Olfml2a	Casp1	0.697598	1.83049e-05	positive
Stk26	Casp1	0.434272	0.0164903	positive
Tfcp2l1	Casp1	0.88725	6.51367e-11	positive
Kcns3	Cd22	-0.0334776	0.860591	negtive
Olfml2a	Cd22	-0.190365	0.313636	negtive
Stk26	Cd22	0.207068	0.272239	positive
Tfcp2l1	Cd22	-0.0927058	0.626084	negtive
Kcns3	Cd38	-0.0344032	0.856775	negtive
Olfml2a	Cd38	0.0479864	0.801189	positive
Stk26	Cd38	0.263072	0.160152	positive
Tfcp2l1	Cd38	0.0038934	0.983709	positive
Kcns3	Cdk1	0.855996	1.63758e-09	positive
Olfml2a	Cdk1	0.699521	1.69671e-05	positive
Stk26	Cdk1	0.353493	0.0553297	positive
Tfcp2l1	Cdk1	0.883303	1.0283e-10	positive
Kcns3	Csnk2a1	0.262384	0.161288	positive
Olfml2a	Csnk2a1	0.191474	0.310774	positive
Stk26	Csnk2a1	0.496348	0.00527464	positive
Tfcp2l1	Csnk2a1	0.0650767	0.732609	positive
Kcns3	Dhfr	0.809517	6.06443e-08	positive
Olfml2a	Dhfr	0.739256	3.06513e-06	positive
Stk26	Dhfr	0.262199	0.161595	positive
Tfcp2l1	Dhfr	0.89088	4.2165e-11	positive
Kcns3	Dnmt1	0.708491	1.18159e-05	positive
Olfml2a	Dnmt1	0.73963	3.01192e-06	positive
Stk26	Dnmt1	0.102608	0.589505	positive
Tfcp2l1	Dnmt1	0.75207	1.65212e-06	positive
Kcns3	Drd2	0.793598	1.67829e-07	positive
Olfml2a	Drd2	0.74514	2.31814e-06	positive
Stk26	Drd2	0.258953	0.167039	positive
Tfcp2l1	Drd2	0.702586	1.50162e-05	positive
Kcns3	Egfr	-0.181402	0.33738	negtive
Olfml2a	Egfr	-0.228294	0.224981	negtive
Stk26	Egfr	0.205936	0.274928	positive
Tfcp2l1	Egfr	-0.372293	0.0427676	negtive
Kcns3	Eif4e	0.843778	4.73016e-09	positive
Olfml2a	Eif4e	0.752059	1.65302e-06	positive
Stk26	Eif4e	0.569146	0.00102983	positive
Tfcp2l1	Eif4e	0.771255	6.09186e-07	positive
Kcns3	Ephx2	0.0800476	0.674131	positive
Olfml2a	Ephx2	0.0584922	0.758825	positive
Stk26	Ephx2	0.339908	0.0660921	positive
Tfcp2l1	Ephx2	-0.0336484	0.859887	negtive
Kcns3	Esr1	-0.560956	0.00126103	negtive
Olfml2a	Esr1	-0.656019	8.28828e-05	negtive
Stk26	Esr1	-0.231493	0.218372	negtive
Tfcp2l1	Esr1	-0.622992	0.000235943	negtive
Kcns3	Esr2	0.444996	0.0137378	positive
Olfml2a	Esr2	0.392831	0.0317639	positive
Stk26	Esr2	0.247838	0.18667	positive
Tfcp2l1	Esr2	0.21727	0.248782	positive
Kcns3	F2	-0.121417	0.522731	negtive
Olfml2a	F2	-0.237667	0.205995	negtive
Stk26	F2	0.184286	0.329624	positive
Tfcp2l1	F2	-0.207439	0.271363	negtive
Kcns3	Fpgs	0.493828	0.00554731	positive
Olfml2a	Fpgs	0.42176	0.0202649	positive
Stk26	Fpgs	0.460208	0.0104988	positive
Tfcp2l1	Fpgs	0.500464	0.00485397	positive
Kcns3	Gaa	-0.0711481	0.708695	negtive
Olfml2a	Gaa	0.00522604	0.978134	positive
Stk26	Gaa	0.137274	0.469455	positive
Tfcp2l1	Gaa	-0.116189	0.540915	negtive
Kcns3	Gart	0.761479	1.02454e-06	positive
Olfml2a	Gart	0.78371	3.02479e-07	positive
Stk26	Gart	0.33211	0.0729678	positive
Tfcp2l1	Gart	0.789955	2.09261e-07	positive
Kcns3	Gpr35	-0.245504	0.190988	negtive
Olfml2a	Gpr35	-0.280873	0.132713	negtive
Stk26	Gpr35	0.215004	0.253872	positive
Tfcp2l1	Gpr35	-0.316502	0.0883785	negtive
Kcns3	Gsk3b	-0.177054	0.349282	negtive
Olfml2a	Gsk3b	-0.216843	0.249736	negtive
Stk26	Gsk3b	0.24388	0.194033	positive
Tfcp2l1	Gsk3b	-0.281851	0.131312	negtive
Kcns3	Hcar2	0.278443	0.13624	positive
Olfml2a	Hcar2	0.00269045	0.988742	positive
Stk26	Hcar2	0.140927	0.457598	positive
Tfcp2l1	Hcar2	0.0254844	0.89366	positive
Kcns3	Hdac1	0.839225	6.86525e-09	positive
Olfml2a	Hdac1	0.784982	2.80882e-07	positive
Stk26	Hdac1	0.37469	0.041345	positive
Tfcp2l1	Hdac1	0.855035	1.78618e-09	positive
Kcns3	Hdac6	-0.0699555	0.713372	negtive
Olfml2a	Hdac6	-0.089967	0.636362	negtive
Stk26	Hdac6	0.0827809	0.663641	positive
Tfcp2l1	Hdac6	-0.187811	0.320295	negtive
Kcns3	Hes1	0.654644	8.67866e-05	positive
Olfml2a	Hes1	0.458751	0.0107783	positive
Stk26	Hes1	0.387082	0.034582	positive
Tfcp2l1	Hes1	0.665822	5.9284e-05	positive
Kcns3	Hif1a	0.388346	0.0339459	positive
Olfml2a	Hif1a	0.427908	0.0183296	positive
Stk26	Hif1a	0.45264	0.0120192	positive
Tfcp2l1	Hif1a	0.33922	0.0666779	positive
Kcns3	Hsd17b2	-0.225891	0.230033	negtive
Olfml2a	Hsd17b2	-0.144056	0.447569	negtive
Stk26	Hsd17b2	0.0236842	0.901134	positive
Tfcp2l1	Hsd17b2	-0.198886	0.292053	negtive
Arl4d	Abcb1a	-0.286943	0.124193	negtive
Gm10653	Abcb1a	0.284743	0.127234	positive
Gm1113	Abcb1a	0.572624	0.000943449	positive
Arl4d	Abcb1b	0.0572009	0.763998	positive
Gm10653	Abcb1b	0.38537	0.0354595	positive
Gm1113	Abcb1b	0.079801	0.675081	positive
Arl4d	Abcb4	0.427939	0.0183204	positive
Gm10653	Abcb4	0.418025	0.0215205	positive
Gm1113	Abcb4	0.449138	0.0127827	positive
Arl4d	Abcc1	0.131374	0.488939	positive
Gm10653	Abcc1	0.437678	0.0155703	positive
Gm1113	Abcc1	0.298576	0.109005	positive
Arl4d	Abl1	0.530564	0.00256001	positive
Gm10653	Abl1	0.306416	0.0995824	positive
Gm1113	Abl1	0.0940886	0.620921	positive
Arl4d	Ace	-0.683688	3.11656e-05	negtive
Gm10653	Ace	-0.100605	0.596828	negtive
Gm1113	Ace	0.0362039	0.849362	positive
Arl4d	Ache	-0.552238	0.00155563	negtive
Gm10653	Ache	-0.204058	0.279426	negtive
Gm1113	Ache	-0.120736	0.525084	negtive
Arl4d	Adora1	-0.055862	0.769372	negtive
Gm10653	Adora1	-0.105678	0.578356	negtive
Gm1113	Adora1	-0.166609	0.378885	negtive
Arl4d	Adora2a	0.807376	6.99192e-08	positive
Gm10653	Adora2a	0.120807	0.524836	positive
Gm1113	Adora2a	-0.166275	0.379854	negtive
Arl4d	Adora2b	-0.148415	0.433797	negtive
Gm10653	Adora2b	0.109182	0.565747	positive
Gm1113	Adora2b	0.117571	0.53608	positive
Arl4d	Akr1c21	-0.278934	0.135522	negtive
Gm10653	Akr1c21	-0.00033365	0.998604	negtive
Gm1113	Akr1c21	0.181742	0.336462	positive
Arl4d	Akt1	0.806623	7.34764e-08	positive
Gm10653	Akt1	0.158849	0.401793	positive
Gm1113	Akt1	-0.223264	0.235642	negtive
Arl4d	Alk	-0.618587	0.000268884	negtive
Gm10653	Alk	0.0995847	0.600574	positive
Gm1113	Alk	0.569368	0.00102413	positive
Arl4d	Alox12	0.0483692	0.799634	positive
Gm10653	Alox12	0.14894	0.432155	positive
Gm1113	Alox12	0.178649	0.344889	positive
Arl4d	Alox5	-0.188342	0.318903	negtive
Gm10653	Alox5	0.262706	0.160756	positive
Gm1113	Alox5	0.582712	0.000727718	positive
Arl4d	Anpep	-0.309613	0.0959206	negtive
Gm10653	Anpep	0.177619	0.347723	positive
Gm1113	Anpep	0.0754989	0.691721	positive
Arl4d	Ar	-0.526106	0.00282485	negtive
Gm10653	Ar	0.210262	0.264746	positive
Gm1113	Ar	0.54385	0.00189384	positive
Arl4d	Aurkb	0.700384	1.63957e-05	positive
Gm10653	Aurkb	0.113877	0.54905	positive
Gm1113	Aurkb	-0.124376	0.512573	negtive
Arl4d	Bace1	-0.481011	0.00712722	negtive
Gm10653	Bace1	-0.0767931	0.6867	negtive
Gm1113	Bace1	0.235025	0.211232	positive
Arl4d	Bche	-0.266613	0.154395	negtive
Gm10653	Bche	0.319607	0.0851311	positive
Gm1113	Bche	0.501935	0.00471076	positive
Arl4d	Car13	-0.016848	0.929586	negtive
Gm10653	Car13	0.0010897	0.99544	positive
Gm1113	Car13	-0.0957193	0.614854	negtive
Arl4d	Car7	-0.285552	0.126109	negtive
Gm10653	Car7	-0.154082	0.416246	negtive
Gm1113	Car7	-0.0950581	0.617311	negtive
Arl4d	Casp1	0.757271	1.27197e-06	positive
Gm10653	Casp1	0.243425	0.194893	positive
Gm1113	Casp1	-0.0813109	0.669276	negtive
Arl4d	Cd22	-0.141825	0.454706	negtive
Gm10653	Cd22	0.264176	0.158341	positive
Gm1113	Cd22	0.363667	0.0482135	positive
Arl4d	Cd38	0.0356669	0.851571	positive
Gm10653	Cd38	0.121571	0.522201	positive
Gm1113	Cd38	0.101097	0.595025	positive
Arl4d	Cdk1	0.70349	1.44803e-05	positive
Gm10653	Cdk1	0.154494	0.414986	positive
Gm1113	Cdk1	-0.13105	0.49002	negtive
Arl4d	Csnk2a1	0.158709	0.402212	positive
Gm10653	Csnk2a1	0.421919	0.0202129	positive
Gm1113	Csnk2a1	0.562578	0.00121195	positive
Arl4d	Dhfr	0.640919	0.000135755	positive
Gm10653	Dhfr	0.0893805	0.638571	positive
Gm1113	Dhfr	-0.0852651	0.654161	negtive
Arl4d	Dnmt1	0.562997	0.00119954	positive
Gm10653	Dnmt1	-0.0240817	0.899483	negtive
Gm1113	Dnmt1	-0.126464	0.505463	negtive
Arl4d	Drd2	0.678912	3.71691e-05	positive
Gm10653	Drd2	0.255914	0.172254	positive
Gm1113	Drd2	0.0861066	0.650961	positive
Arl4d	Egfr	-0.269583	0.149681	negtive
Gm10653	Egfr	0.374768	0.0412992	positive
Gm1113	Egfr	0.64789	0.000108459	positive
Arl4d	Eif4e	0.730636	4.55559e-06	positive
Gm10653	Eif4e	0.319662	0.0850743	positive
Gm1113	Eif4e	0.104862	0.58131	positive
Arl4d	Ephx2	0.202804	0.282453	positive
Gm10653	Ephx2	0.403377	0.0270785	positive
Gm1113	Ephx2	0.169039	0.371871	positive
Arl4d	Esr1	-0.725522	5.72282e-06	negtive
Gm10653	Esr1	-0.174237	0.357127	negtive
Gm1113	Esr1	0.243984	0.193837	positive
Arl4d	Esr2	0.374517	0.041446	positive
Gm10653	Esr2	0.209668	0.266129	positive
Gm1113	Esr2	-0.0465178	0.807158	negtive
Arl4d	F2	-0.291644	0.117878	negtive
Gm10653	F2	0.216564	0.250362	positive
Gm1113	F2	0.686234	2.83332e-05	positive
Arl4d	Fpgs	0.664103	6.29264e-05	positive
Gm10653	Fpgs	0.185744	0.325747	positive
Gm1113	Fpgs	-0.219533	0.243765	negtive
Arl4d	Gaa	0.137785	0.467787	positive
Gm10653	Gaa	0.141296	0.456407	positive
Gm1113	Gaa	-0.19918	0.291326	negtive
Arl4d	Gart	0.756802	1.30265e-06	positive
Gm10653	Gart	0.172938	0.360778	positive
Gm1113	Gart	-0.180396	0.340113	negtive
Arl4d	Gpr35	-0.296309	0.11185	negtive
Gm10653	Gpr35	0.178228	0.346044	positive
Gm1113	Gpr35	0.425512	0.0190648	positive
Arl4d	Gsk3b	-0.287646	0.123234	negtive
Gm10653	Gsk3b	0.174998	0.354998	positive
Gm1113	Gsk3b	0.526742	0.00278566	positive
Arl4d	Hcar2	-0.0474244	0.803472	negtive
Gm10653	Hcar2	0.299141	0.108305	positive
Gm1113	Hcar2	0.312042	0.0932084	positive
Arl4d	Hdac1	0.778076	4.17464e-07	positive
Gm10653	Hdac1	0.221731	0.238958	positive
Gm1113	Hdac1	-0.0950562	0.617318	negtive
Arl4d	Hdac6	0.0430121	0.82145	positive
Gm10653	Hdac6	-0.0311874	0.870045	negtive
Gm1113	Hdac6	-0.203681	0.280333	negtive
Arl4d	Hes1	0.561489	0.00124472	positive
Gm10653	Hes1	0.303611	0.10288	positive
Gm1113	Hes1	-0.0576094	0.76236	negtive
Arl4d	Hif1a	0.466091	0.00943174	positive
Gm10653	Hif1a	0.285583	0.126066	positive
Gm1113	Hif1a	0.0491246	0.79657	positive
Arl4d	Hsd17b2	-0.0636173	0.738395	negtive
Gm10653	Hsd17b2	0.0258229	0.892256	positive
Gm1113	Hsd17b2	0.0452546	0.812301	positive
