# Supplementary material for: Identification of m6A methylation-related genes in cerebral ischaemia‒reperfusion of Breviscapus therapy based on bioinformatics methods
Source: BMC Med Genomics. 2023 Sep 5;16:210. doi: 10.1186/s12920-023-01651-3 (PMC10478429; doi:10.1186/s12920-023-01651-3)
Supplement: Supplementary file 2 — Supplementary Material 2 [file 12920_2023_1651_MOESM2_ESM.xlsx]

## Sheet: Sheet 1
Data1	Data2	rho	pvalue	relation
Arl4d	Dach1	0.712869	9.85487e-06	positive
Kcns3	Dach1	0.772266	5.76469e-07	positive
Olfml2a	Dach1	0.764545	8.72707e-07	positive
Tfcp2l1	Dach1	0.778058	4.17885e-07	positive
Arl4d	Dach2	-0.366477	0.0463826	negtive
Kcns3	Dach2	-0.494046	0.00552327	negtive
Olfml2a	Dach2	-0.443019	0.0142141	negtive
Tfcp2l1	Dach2	-0.506333	0.0043039	negtive
Arl4d	Dbp	0.00651635	0.972737	positive
Kcns3	Dbp	-0.192106	0.309148	negtive
Olfml2a	Dbp	-0.107805	0.570687	negtive
Tfcp2l1	Dbp	-0.187356	0.321488	negtive
Arl4d	Dbx1	0.391841	0.0322352	positive
Kcns3	Dbx1	0.247413	0.187451	positive
Olfml2a	Dbx1	0.0591678	0.756122	positive
Tfcp2l1	Dbx1	0.218596	0.245836	positive
Arl4d	Dbx2	-0.407789	0.0252936	negtive
Kcns3	Dbx2	-0.475687	0.00788751	negtive
Olfml2a	Dbx2	-0.453692	0.0117975	negtive
Tfcp2l1	Dbx2	-0.577129	0.000841038	negtive
Arl4d	Ddit3	0.0398502	0.834388	positive
Kcns3	Ddit3	-0.321229	0.0834705	negtive
Olfml2a	Ddit3	-0.156548	0.408731	negtive
Tfcp2l1	Ddit3	-0.334695	0.0706302	negtive
Arl4d	Deaf1	0.103174	0.587441	positive
Kcns3	Deaf1	0.280032	0.133926	positive
Olfml2a	Deaf1	0.111704	0.556752	positive
Tfcp2l1	Deaf1	0.0824301	0.664984	positive
Arl4d	Dlx1	0.820959	2.7475e-08	positive
Kcns3	Dlx1	0.813785	4.5423e-08	positive
Olfml2a	Dlx1	0.83862	7.20774e-09	positive
Tfcp2l1	Dlx1	0.797348	1.3312e-07	positive
Arl4d	Dlx2	0.838039	7.55093e-09	positive
Kcns3	Dlx2	0.827718	1.67593e-08	positive
Olfml2a	Dlx2	0.862054	9.3306e-10	positive
Tfcp2l1	Dlx2	0.818366	3.30339e-08	positive
Arl4d	Dlx3	-0.172771	0.36125	negtive
Kcns3	Dlx3	-0.238174	0.205	negtive
Olfml2a	Dlx3	-0.159298	0.400446	negtive
Tfcp2l1	Dlx3	-0.169076	0.371766	negtive
Arl4d	Dlx4	0.17003	0.369032	positive
Kcns3	Dlx4	0.132824	0.484112	positive
Olfml2a	Dlx4	0.243408	0.194925	positive
Tfcp2l1	Dlx4	0.23253	0.216259	positive
Arl4d	Dlx5	0.829176	1.50229e-08	positive
Kcns3	Dlx5	0.846582	3.73842e-09	positive
Olfml2a	Dlx5	0.884996	8.47091e-11	positive
Tfcp2l1	Dlx5	0.804176	8.62096e-08	positive
Arl4d	Dlx6	0.595075	0.000523214	positive
Kcns3	Dlx6	0.642168	0.000130458	positive
Olfml2a	Dlx6	0.434788	0.0163481	positive
Tfcp2l1	Dlx6	0.425223	0.0191553	positive
Arl4d	Dmbx1	-0.0434509	0.819658	negtive
Kcns3	Dmbx1	-0.180213	0.340612	negtive
Olfml2a	Dmbx1	-0.219667	0.243471	negtive
Tfcp2l1	Dmbx1	-0.240223	0.201015	negtive
Arl4d	Dmrt1	-0.00393781	0.983523	negtive
Kcns3	Dmrt1	0.0188402	0.921284	positive
Olfml2a	Dmrt1	-0.0543357	0.775511	negtive
Tfcp2l1	Dmrt1	-0.10947	0.564717	negtive
Arl4d	Dmrt2	-0.228704	0.224127	negtive
Kcns3	Dmrt2	-0.0467756	0.806109	negtive
Olfml2a	Dmrt2	-0.237939	0.205461	negtive
Tfcp2l1	Dmrt2	-0.205134	0.276843	negtive
Arl4d	Dmrt3	0.201476	0.285686	positive
Kcns3	Dmrt3	0.108946	0.566593	positive
Olfml2a	Dmrt3	0.110807	0.559942	positive
Tfcp2l1	Dmrt3	0.0406886	0.830953	positive
Arl4d	Dmrta1	-0.31374	0.0913463	negtive
Kcns3	Dmrta1	-0.0415145	0.827572	negtive
Olfml2a	Dmrta1	-0.313827	0.0912518	negtive
Tfcp2l1	Dmrta1	-0.252682	0.177926	negtive
Arl4d	Dmrta2	0.557927	0.00135732	positive
Kcns3	Dmrta2	0.618428	0.000270138	positive
Olfml2a	Dmrta2	0.591981	0.000568954	positive
Tfcp2l1	Dmrta2	0.659637	7.33447e-05	positive
Arl4d	Dmrtb1	0.484141	0.0067099	positive
Kcns3	Dmrtb1	0.577334	0.000836613	positive
Olfml2a	Dmrtb1	0.487917	0.00623422	positive
Tfcp2l1	Dmrtb1	0.585522	0.00067592	positive
Arl4d	Dmrtc1a	0.372445	0.042676	positive
Kcns3	Dmrtc1a	0.384448	0.0359392	positive
Olfml2a	Dmrtc1a	0.19642	0.298201	positive
Tfcp2l1	Dmrtc1a	0.132551	0.485019	positive
Arl4d	Dmrtc2	-0.211388	0.262138	negtive
Kcns3	Dmrtc2	-0.0682962	0.719896	negtive
Olfml2a	Dmrtc2	-0.113405	0.55072	negtive
Tfcp2l1	Dmrtc2	-0.128122	0.499852	negtive
Arl4d	Dmtf1	0.0195632	0.918273	positive
Kcns3	Dmtf1	-0.157244	0.406628	negtive
Olfml2a	Dmtf1	-0.0404461	0.831947	negtive
Tfcp2l1	Dmtf1	-0.261356	0.162996	negtive
Arl4d	Dnajc1	-0.276115	0.139684	negtive
Kcns3	Dnajc1	-0.145626	0.442583	negtive
Olfml2a	Dnajc1	-0.207474	0.271281	negtive
Tfcp2l1	Dnajc1	-0.253484	0.176506	negtive
Arl4d	Dnajc2	0.819118	3.13239e-08	positive
Kcns3	Dnajc2	0.780032	3.73687e-07	positive
Olfml2a	Dnajc2	0.734912	3.74966e-06	positive
Tfcp2l1	Dnajc2	0.768842	6.94202e-07	positive
Arl4d	Duxbl1	0.393225	0.0315778	positive
Kcns3	Duxbl1	0.495253	0.00539173	positive
Olfml2a	Duxbl1	0.439521	0.0150907	positive
Tfcp2l1	Duxbl1	0.501196	0.00478231	positive
Arl4d	Duxf3	0.0617488	0.745824	positive
Kcns3	Duxf3	0.111399	0.557836	positive
Olfml2a	Duxf3	0.0477786	0.802033	positive
Tfcp2l1	Duxf3	0.0913061	0.631328	positive
Arl4d	E2f1	0.665747	5.94386e-05	positive
Kcns3	E2f1	0.721095	6.94441e-06	positive
Olfml2a	E2f1	0.615919	0.000290747	positive
Tfcp2l1	E2f1	0.662869	6.56647e-05	positive
Arl4d	E2f2	0.70321	1.46444e-05	positive
Kcns3	E2f2	0.789509	2.1493e-07	positive
Olfml2a	E2f2	0.823738	2.24785e-08	positive
Tfcp2l1	E2f2	0.773058	5.5196e-07	positive
Arl4d	E2f3	-0.0751936	0.692908	negtive
Kcns3	E2f3	0.161596	0.393596	positive
Olfml2a	E2f3	0.0504975	0.791008	positive
Tfcp2l1	E2f3	-0.000675369	0.997174	negtive
Arl4d	E2f4	0.773351	5.43145e-07	positive
Kcns3	E2f4	0.719863	7.32357e-06	positive
Olfml2a	E2f4	0.718147	7.88327e-06	positive
Tfcp2l1	E2f4	0.719311	7.49972e-06	positive
Arl4d	E2f5	0.712846	9.86407e-06	positive
Kcns3	E2f5	0.778426	4.09307e-07	positive
Olfml2a	E2f5	0.713619	9.54996e-06	positive
Tfcp2l1	E2f5	0.827926	1.65009e-08	positive
Arl4d	E2f6	0.261352	0.163003	positive
Kcns3	E2f6	0.202943	0.282118	positive
Olfml2a	E2f6	0.202115	0.284127	positive
Tfcp2l1	E2f6	0.139285	0.462908	positive
Arl4d	E2f7	0.633343	0.000172199	positive
Kcns3	E2f7	0.813447	4.64864e-08	positive
Olfml2a	E2f7	0.797068	1.35463e-07	positive
Tfcp2l1	E2f7	0.874084	2.81033e-10	positive
Arl4d	E2f8	0.673349	4.54538e-05	positive
Kcns3	E2f8	0.809242	6.17679e-08	positive
Olfml2a	E2f8	0.771969	5.85908e-07	positive
Tfcp2l1	E2f8	0.919905	6.67638e-13	positive
Arl4d	E430018J23Rik	-0.0657181	0.730071	negtive
Kcns3	E430018J23Rik	0.117816	0.535225	positive
Olfml2a	E430018J23Rik	-0.0602784	0.751686	negtive
Tfcp2l1	E430018J23Rik	-0.016914	0.929311	negtive
Arl4d	E4f1	0.241148	0.199232	positive
Kcns3	E4f1	0.0980916	0.606073	positive
Olfml2a	E4f1	0.215654	0.252406	positive
Tfcp2l1	E4f1	-0.0127788	0.946565	negtive
Arl4d	Ebf1	-0.0591312	0.756268	negtive
Kcns3	Ebf1	-0.0361319	0.849658	negtive
Olfml2a	Ebf1	0.00318197	0.986686	positive
Tfcp2l1	Ebf1	-0.0474397	0.803409	negtive
Arl4d	Ebf2	-0.072434	0.703664	negtive
Kcns3	Ebf2	-0.00155174	0.993507	negtive
Olfml2a	Ebf2	-0.150664	0.426784	negtive
Tfcp2l1	Ebf2	-0.0371799	0.845348	negtive
Arl4d	Ebf3	-0.276432	0.139211	negtive
Kcns3	Ebf3	-0.4037	0.0269444	negtive
Olfml2a	Ebf3	-0.405082	0.0263768	negtive
Tfcp2l1	Ebf3	-0.473475	0.00822301	negtive
Arl4d	Ebf4	-0.379888	0.0383899	negtive
Kcns3	Ebf4	-0.449744	0.0126476	negtive
Olfml2a	Ebf4	-0.436907	0.0157748	negtive
Tfcp2l1	Ebf4	-0.572464	0.000947286	negtive
Arl4d	Egr1	0.0256472	0.892985	positive
Kcns3	Egr1	-0.216154	0.251281	negtive
Olfml2a	Egr1	-0.146827	0.438787	negtive
Tfcp2l1	Egr1	-0.262543	0.161025	negtive
Arl4d	Egr2	-0.0637023	0.738058	negtive
Kcns3	Egr2	-0.0797849	0.675143	negtive
Olfml2a	Egr2	-0.216623	0.25023	negtive
Tfcp2l1	Egr2	-0.299101	0.108354	negtive
Arl4d	Egr3	-0.582785	0.000726324	negtive
Kcns3	Egr3	-0.551554	0.0015811	negtive
Olfml2a	Egr3	-0.653478	9.02264e-05	negtive
Tfcp2l1	Egr3	-0.669973	5.12526e-05	negtive
Arl4d	Egr4	-0.250616	0.18162	negtive
Kcns3	Egr4	-0.481133	0.00711052	negtive
Olfml2a	Egr4	-0.427831	0.018353	negtive
Tfcp2l1	Egr4	-0.542299	0.0019629	negtive
Arl4d	Ehf	0.0622398	0.74387	positive
Kcns3	Ehf	0.185697	0.325869	positive
Olfml2a	Ehf	0.160662	0.396371	positive
Tfcp2l1	Ehf	0.00973137	0.959296	positive
Arl4d	Elf1	0.146572	0.439592	positive
Kcns3	Elf1	0.0842466	0.658041	positive
Olfml2a	Elf1	0.252853	0.177623	positive
Tfcp2l1	Elf1	0.201439	0.285776	positive
Arl4d	Elf2	0.712481	1.0016e-05	positive
Kcns3	Elf2	0.701762	1.55198e-05	positive
Olfml2a	Elf2	0.730905	4.50061e-06	positive
Tfcp2l1	Elf2	0.650301	0.000100224	positive
Arl4d	Elf3	0.425438	0.0190879	positive
Kcns3	Elf3	0.52501	0.00289347	positive
Olfml2a	Elf3	0.459305	0.0106712	positive
Tfcp2l1	Elf3	0.307172	0.0987065	positive
Arl4d	Elf4	0.478556	0.00746963	positive
Kcns3	Elf4	0.387905	0.0341668	positive
Olfml2a	Elf4	0.495174	0.00540021	positive
Tfcp2l1	Elf4	0.589616	0.000606255	positive
Tfcp2l1	Dach1	0.778058	4.17885e-07	positive
Tfcp2l1	Dach2	-0.506333	0.0043039	negtive
Tfcp2l1	Dbp	-0.187356	0.321488	negtive
Tfcp2l1	Dbx1	0.218596	0.245836	positive
Tfcp2l1	Dbx2	-0.577129	0.000841038	negtive
Tfcp2l1	Ddit3	-0.334695	0.0706302	negtive
Tfcp2l1	Deaf1	0.0824301	0.664984	positive
Tfcp2l1	Dlx1	0.797348	1.3312e-07	positive
Tfcp2l1	Dlx2	0.818366	3.30339e-08	positive
Tfcp2l1	Dlx3	-0.169076	0.371766	negtive
Tfcp2l1	Dlx4	0.23253	0.216259	positive
Tfcp2l1	Dlx5	0.804176	8.62096e-08	positive
Tfcp2l1	Dlx6	0.425223	0.0191553	positive
Tfcp2l1	Dmbx1	-0.240223	0.201015	negtive
Tfcp2l1	Dmrt1	-0.10947	0.564717	negtive
Tfcp2l1	Dmrt2	-0.205134	0.276843	negtive
Tfcp2l1	Dmrt3	0.0406886	0.830953	positive
Tfcp2l1	Dmrta1	-0.252682	0.177926	negtive
Tfcp2l1	Dmrta2	0.659637	7.33447e-05	positive
Tfcp2l1	Dmrtb1	0.585522	0.00067592	positive
Tfcp2l1	Dmrtc1a	0.132551	0.485019	positive
Tfcp2l1	Dmrtc2	-0.128122	0.499852	negtive
Tfcp2l1	Dmtf1	-0.261356	0.162996	negtive
Tfcp2l1	Dnajc1	-0.253484	0.176506	negtive
Tfcp2l1	Dnajc2	0.768842	6.94202e-07	positive
Tfcp2l1	Duxbl1	0.501196	0.00478231	positive
Tfcp2l1	Duxf3	0.0913061	0.631328	positive
Tfcp2l1	E2f1	0.662869	6.56647e-05	positive
Tfcp2l1	E2f2	0.773058	5.5196e-07	positive
Tfcp2l1	E2f3	-0.000675369	0.997174	negtive
Tfcp2l1	E2f4	0.719311	7.49972e-06	positive
Tfcp2l1	E2f5	0.827926	1.65009e-08	positive
Tfcp2l1	E2f6	0.139285	0.462908	positive
Tfcp2l1	E2f7	0.874084	2.81033e-10	positive
Tfcp2l1	E2f8	0.919905	6.67638e-13	positive
Tfcp2l1	E430018J23Rik	-0.016914	0.929311	negtive
Tfcp2l1	E4f1	-0.0127788	0.946565	negtive
Tfcp2l1	Ebf1	-0.0474397	0.803409	negtive
Tfcp2l1	Ebf2	-0.0371799	0.845348	negtive
Tfcp2l1	Ebf3	-0.473475	0.00822301	negtive
Tfcp2l1	Ebf4	-0.572464	0.000947286	negtive
Tfcp2l1	Egr1	-0.262543	0.161025	negtive
Tfcp2l1	Egr2	-0.299101	0.108354	negtive
Tfcp2l1	Egr3	-0.669973	5.12526e-05	negtive
Tfcp2l1	Egr4	-0.542299	0.0019629	negtive
Tfcp2l1	Ehf	0.00973137	0.959296	positive
Tfcp2l1	Elf1	0.201439	0.285776	positive
Tfcp2l1	Elf2	0.650301	0.000100224	positive
Tfcp2l1	Elf3	0.307172	0.0987065	positive
Tfcp2l1	Elf4	0.589616	0.000606255	positive
Arl4d	Zfp773	0.345063	0.0618311	positive
Kcns3	Zfp773	0.514007	0.00366587	positive
Olfml2a	Zfp773	0.468849	0.0089639	positive
Tfcp2l1	Zfp773	0.467056	0.00926577	positive
Arl4d	Zfp775	0.678938	3.71344e-05	positive
Kcns3	Zfp775	0.577335	0.000836592	positive
Olfml2a	Zfp775	0.611387	0.000331527	positive
Tfcp2l1	Zfp775	0.473899	0.00815789	positive
Arl4d	Zfp777	0.484616	0.0066484	positive
Kcns3	Zfp777	0.419009	0.0211837	positive
Olfml2a	Zfp777	0.575204	0.000883539	positive
Tfcp2l1	Zfp777	0.339841	0.0661487	positive
Arl4d	Zfp78	-0.163948	0.386654	negtive
Kcns3	Zfp78	-0.221622	0.239196	negtive
Olfml2a	Zfp78	-0.272449	0.145233	negtive
Tfcp2l1	Zfp78	-0.263852	0.158871	negtive
Arl4d	Zfp780b	-0.194902	0.302025	negtive
Kcns3	Zfp780b	-0.00131132	0.994513	negtive
Olfml2a	Zfp780b	-0.167532	0.376211	negtive
Tfcp2l1	Zfp780b	-0.185577	0.326188	negtive
Arl4d	Zfp784	0.236551	0.208195	positive
Kcns3	Zfp784	0.321433	0.0832642	positive
Olfml2a	Zfp784	0.258901	0.167129	positive
Tfcp2l1	Zfp784	0.202469	0.283268	positive
Arl4d	Zfp786	-0.0447961	0.814169	negtive
Kcns3	Zfp786	0.10637	0.575857	positive
Olfml2a	Zfp786	0.000213735	0.999106	positive
Tfcp2l1	Zfp786	-0.0310735	0.870515	negtive
Arl4d	Zfp787	0.287147	0.123915	positive
Kcns3	Zfp787	0.158408	0.403116	positive
Olfml2a	Zfp787	0.137377	0.469116	positive
Tfcp2l1	Zfp787	0.0322547	0.865637	positive
Arl4d	Zfp788	-0.0683535	0.71967	negtive
Kcns3	Zfp788	-0.154183	0.415936	negtive
Olfml2a	Zfp788	-0.162185	0.391849	negtive
Tfcp2l1	Zfp788	-0.315553	0.08939	negtive
Arl4d	Zfp790	-0.0260838	0.891173	negtive
Kcns3	Zfp790	0.0292481	0.878064	positive
Olfml2a	Zfp790	-0.0427327	0.822591	negtive
Tfcp2l1	Zfp790	-0.134012	0.480175	negtive
Arl4d	Zfp791	-0.0588313	0.757468	negtive
Kcns3	Zfp791	-0.0509751	0.789075	negtive
Olfml2a	Zfp791	-0.0577309	0.761873	negtive
Tfcp2l1	Zfp791	-0.199114	0.291489	negtive
Arl4d	Zfp799	-0.0333301	0.861199	negtive
Kcns3	Zfp799	0.0210633	0.91203	positive
Olfml2a	Zfp799	-0.0284753	0.881263	negtive
Tfcp2l1	Zfp799	-0.105427	0.579262	negtive
Arl4d	Zfp800	-0.141601	0.455428	negtive
Kcns3	Zfp800	-0.061577	0.746508	negtive
Olfml2a	Zfp800	-0.0391725	0.837167	negtive
Tfcp2l1	Zfp800	-0.111143	0.558746	negtive
Arl4d	Zfp808	0.0943823	0.619826	positive
Kcns3	Zfp808	0.112944	0.55235	positive
Olfml2a	Zfp808	0.140427	0.459212	positive
Tfcp2l1	Zfp808	0.0877747	0.644637	positive
Arl4d	Zfp809	-0.1785	0.345297	negtive
Kcns3	Zfp809	-0.166236	0.379967	negtive
Olfml2a	Zfp809	-0.235417	0.210449	negtive
Tfcp2l1	Zfp809	-0.331219	0.0737879	negtive
Arl4d	Zfp81	0.321427	0.0832701	positive
Kcns3	Zfp81	0.43917	0.015181	positive
Olfml2a	Zfp81	0.469408	0.00887148	positive
Tfcp2l1	Zfp81	0.352726	0.0558983	positive
Arl4d	Zfp810	0.287219	0.123817	positive
Kcns3	Zfp810	0.367537	0.0457059	positive
Olfml2a	Zfp810	0.308922	0.0967035	positive
Tfcp2l1	Zfp810	0.272916	0.144518	positive
Arl4d	Zfp811	-0.117745	0.535474	negtive
Kcns3	Zfp811	-0.254651	0.174455	negtive
Olfml2a	Zfp811	-0.282787	0.129981	negtive
Tfcp2l1	Zfp811	-0.385241	0.0355265	negtive
Arl4d	Zfp819	0.345665	0.0613481	positive
Kcns3	Zfp819	0.328268	0.0765524	positive
Olfml2a	Zfp819	0.302404	0.104324	positive
Tfcp2l1	Zfp819	0.375658	0.0407814	positive
Arl4d	Zfp82	0.462443	0.0100821	positive
Kcns3	Zfp82	0.156392	0.409205	positive
Olfml2a	Zfp82	0.272648	0.144929	positive
Tfcp2l1	Zfp82	0.068512	0.719046	positive
Arl4d	Zfp820	0.327706	0.0770887	positive
Kcns3	Zfp820	0.279408	0.134832	positive
Olfml2a	Zfp820	0.384687	0.0358144	positive
Tfcp2l1	Zfp820	0.450627	0.0124532	positive
Arl4d	Zfp825	0.491189	0.00584557	positive
Kcns3	Zfp825	0.486807	0.00637094	positive
Olfml2a	Zfp825	0.447932	0.0130548	positive
Tfcp2l1	Zfp825	0.473857	0.00816432	positive
Arl4d	Zfp827	-0.341487	0.0647637	negtive
Kcns3	Zfp827	-0.124138	0.513387	negtive
Olfml2a	Zfp827	-0.267848	0.152422	negtive
Tfcp2l1	Zfp827	-0.271671	0.146431	negtive
Arl4d	Zfp831	-0.071084	0.708946	negtive
Kcns3	Zfp831	-0.132952	0.483688	negtive
Olfml2a	Zfp831	-0.0107864	0.954887	negtive
Tfcp2l1	Zfp831	-0.110199	0.562113	negtive
Arl4d	Zfp84	0.330453	0.0744979	positive
Kcns3	Zfp84	0.513326	0.00371895	positive
Olfml2a	Zfp84	0.423107	0.019827	positive
Tfcp2l1	Zfp84	0.298507	0.109091	positive
Arl4d	Zfp846	0.0359804	0.850281	positive
Kcns3	Zfp846	0.16782	0.375381	positive
Olfml2a	Zfp846	0.13098	0.490255	positive
Tfcp2l1	Zfp846	0.0706329	0.710714	positive
Arl4d	Zfp85	0.409294	0.0247071	positive
Kcns3	Zfp85	0.593421	0.000547239	positive
Olfml2a	Zfp85	0.599919	0.000458077	positive
Tfcp2l1	Zfp85	0.574395	0.000901958	positive
Arl4d	Zfp850	0.173085	0.360364	positive
Kcns3	Zfp850	0.203658	0.280389	positive
Olfml2a	Zfp850	0.17608	0.351983	positive
Tfcp2l1	Zfp850	0.0960595	0.613592	positive
Arl4d	Zfp853	-0.72143	6.84419e-06	negtive
Kcns3	Zfp853	-0.513693	0.00369024	negtive
Olfml2a	Zfp853	-0.688271	2.62365e-05	negtive
Tfcp2l1	Zfp853	-0.606214	0.000384168	negtive
Arl4d	Zfp865	0.408096	0.025173	positive
Kcns3	Zfp865	0.26274	0.160699	positive
Olfml2a	Zfp865	0.35904	0.0513542	positive
Tfcp2l1	Zfp865	0.219072	0.244782	positive
Arl4d	Zfp866	0.346113	0.0609903	positive
Kcns3	Zfp866	0.495788	0.00533429	positive
Olfml2a	Zfp866	0.433014	0.0168412	positive
Tfcp2l1	Zfp866	0.313545	0.0915589	positive
Arl4d	Zfp867	0.721507	6.82145e-06	positive
Kcns3	Zfp867	0.678102	3.82852e-05	positive
Olfml2a	Zfp867	0.573207	0.000929618	positive
Tfcp2l1	Zfp867	0.632329	0.000177684	positive
Arl4d	Zfp868	0.663484	6.42869e-05	positive
Kcns3	Zfp868	0.655133	8.53816e-05	positive
Olfml2a	Zfp868	0.669736	5.16844e-05	positive
Tfcp2l1	Zfp868	0.537006	0.00221532	positive
Arl4d	Zfp869	0.436124	0.0159844	positive
Kcns3	Zfp869	0.354937	0.0542721	positive
Olfml2a	Zfp869	0.317553	0.0872694	positive
Tfcp2l1	Zfp869	0.191911	0.30965	positive
Arl4d	Zfp87	0.0295131	0.876968	positive
Kcns3	Zfp87	0.22653	0.228682	positive
Olfml2a	Zfp87	0.132828	0.4841	positive
Tfcp2l1	Zfp87	0.0893741	0.638595	positive
Arl4d	Zfp870	0.327198	0.0775752	positive
Kcns3	Zfp870	0.206274	0.274123	positive
Olfml2a	Zfp870	0.290397	0.11953	positive
Tfcp2l1	Zfp870	0.159009	0.401314	positive
Arl4d	Zfp871	-0.404375	0.0266662	negtive
Kcns3	Zfp871	-0.282491	0.130401	negtive
Olfml2a	Zfp871	-0.339333	0.0665814	negtive
Tfcp2l1	Zfp871	-0.368722	0.0449591	negtive
Arl4d	Zfp872	0.126168	0.506466	positive
Kcns3	Zfp872	0.103121	0.587635	positive
Olfml2a	Zfp872	0.0849667	0.655297	positive
Tfcp2l1	Zfp872	0.250449	0.181919	positive
Arl4d	Zfp873	-0.156721	0.408208	negtive
Kcns3	Zfp873	0.0159519	0.933323	positive
Olfml2a	Zfp873	-0.138408	0.465756	negtive
Tfcp2l1	Zfp873	-0.108627	0.567735	negtive
Arl4d	Zfp874a	0.00634648	0.973448	positive
Kcns3	Zfp874a	-0.291062	0.118648	negtive
Olfml2a	Zfp874a	-0.159899	0.398646	negtive
Tfcp2l1	Zfp874a	-0.315913	0.0890053	negtive
Arl4d	Zfp874b	-0.331883	0.073176	negtive
Kcns3	Zfp874b	-0.382605	0.0369142	negtive
Olfml2a	Zfp874b	-0.376871	0.0400833	negtive
Tfcp2l1	Zfp874b	-0.50082	0.00481901	negtive
Arl4d	Zfp879	-0.0557889	0.769665	negtive
Kcns3	Zfp879	0.0678097	0.721813	positive
Olfml2a	Zfp879	0.180761	0.33912	positive
Tfcp2l1	Zfp879	-0.0721066	0.704943	negtive
Arl4d	Zfp882	-0.11944	0.529572	negtive
Kcns3	Zfp882	0.0193239	0.91927	positive
Olfml2a	Zfp882	0.117924	0.534848	positive
Tfcp2l1	Zfp882	-0.00609742	0.97449	negtive
Arl4d	Zfp9	-0.44946	0.0127108	negtive
Kcns3	Zfp9	-0.569986	0.00100837	negtive
Olfml2a	Zfp9	-0.543166	0.00192401	negtive
Tfcp2l1	Zfp9	-0.593203	0.000550489	negtive
Arl4d	Zfp90	0.792104	1.83826e-07	positive
Kcns3	Zfp90	0.762799	9.56442e-07	positive
Olfml2a	Zfp90	0.799621	1.15406e-07	positive
Tfcp2l1	Zfp90	0.731302	4.42054e-06	positive
Arl4d	Zfp91	0.702676	1.49617e-05	positive
Kcns3	Zfp91	0.584105	0.000701615	positive
Olfml2a	Zfp91	0.680455	3.51257e-05	positive
Tfcp2l1	Zfp91	0.61165	0.000329031	positive
Arl4d	Zfp92	-0.421939	0.0202063	negtive
Kcns3	Zfp92	-0.535645	0.00228459	negtive
Olfml2a	Zfp92	-0.460936	0.0103616	negtive
Tfcp2l1	Zfp92	-0.518289	0.00334645	negtive
Arl4d	Zfp93	0.0474809	0.803242	positive
Kcns3	Zfp93	0.0232805	0.902811	positive
Olfml2a	Zfp93	0.0875738	0.645397	positive
Tfcp2l1	Zfp93	-0.0548103	0.773601	negtive
Arl4d	Zfp930	0.703676	1.43723e-05	positive
Kcns3	Zfp930	0.585547	0.000675464	positive
Olfml2a	Zfp930	0.552692	0.00153894	positive
Tfcp2l1	Zfp930	0.540037	0.00206753	positive
Arl4d	Zfp931	0.0924515	0.627035	positive
Kcns3	Zfp931	0.227774	0.226068	positive
Olfml2a	Zfp931	0.0131119	0.945174	positive
Tfcp2l1	Zfp931	0.0487659	0.798025	positive
Tfcp2l1	Zfp773	0.467056	0.00926577	positive
Tfcp2l1	Zfp775	0.473899	0.00815789	positive
Tfcp2l1	Zfp777	0.339841	0.0661487	positive
Tfcp2l1	Zfp78	-0.263852	0.158871	negtive
Tfcp2l1	Zfp780b	-0.185577	0.326188	negtive
Tfcp2l1	Zfp784	0.202469	0.283268	positive
Tfcp2l1	Zfp786	-0.0310735	0.870515	negtive
Tfcp2l1	Zfp787	0.0322547	0.865637	positive
Tfcp2l1	Zfp788	-0.315553	0.08939	negtive
Tfcp2l1	Zfp790	-0.134012	0.480175	negtive
Tfcp2l1	Zfp791	-0.199114	0.291489	negtive
Tfcp2l1	Zfp799	-0.105427	0.579262	negtive
Tfcp2l1	Zfp800	-0.111143	0.558746	negtive
Tfcp2l1	Zfp808	0.0877747	0.644637	positive
Tfcp2l1	Zfp809	-0.331219	0.0737879	negtive
Tfcp2l1	Zfp81	0.352726	0.0558983	positive
Tfcp2l1	Zfp810	0.272916	0.144518	positive
Tfcp2l1	Zfp811	-0.385241	0.0355265	negtive
Tfcp2l1	Zfp819	0.375658	0.0407814	positive
Tfcp2l1	Zfp82	0.068512	0.719046	positive
Tfcp2l1	Zfp820	0.450627	0.0124532	positive
Tfcp2l1	Zfp825	0.473857	0.00816432	positive
Tfcp2l1	Zfp827	-0.271671	0.146431	negtive
Tfcp2l1	Zfp831	-0.110199	0.562113	negtive
Tfcp2l1	Zfp84	0.298507	0.109091	positive
Tfcp2l1	Zfp846	0.0706329	0.710714	positive
Tfcp2l1	Zfp85	0.574395	0.000901958	positive
Tfcp2l1	Zfp850	0.0960595	0.613592	positive
Tfcp2l1	Zfp853	-0.606214	0.000384168	negtive
Tfcp2l1	Zfp865	0.219072	0.244782	positive
Tfcp2l1	Zfp866	0.313545	0.0915589	positive
Tfcp2l1	Zfp867	0.632329	0.000177684	positive
Tfcp2l1	Zfp868	0.537006	0.00221532	positive
Tfcp2l1	Zfp869	0.191911	0.30965	positive
Tfcp2l1	Zfp87	0.0893741	0.638595	positive
Tfcp2l1	Zfp870	0.159009	0.401314	positive
Tfcp2l1	Zfp871	-0.368722	0.0449591	negtive
Tfcp2l1	Zfp872	0.250449	0.181919	positive
Tfcp2l1	Zfp873	-0.108627	0.567735	negtive
Tfcp2l1	Zfp874a	-0.315913	0.0890053	negtive
Tfcp2l1	Zfp874b	-0.50082	0.00481901	negtive
Tfcp2l1	Zfp879	-0.0721066	0.704943	negtive
Tfcp2l1	Zfp882	-0.00609742	0.97449	negtive
Tfcp2l1	Zfp9	-0.593203	0.000550489	negtive
Tfcp2l1	Zfp90	0.731302	4.42054e-06	positive
Tfcp2l1	Zfp91	0.61165	0.000329031	positive
Tfcp2l1	Zfp92	-0.518289	0.00334645	negtive
Tfcp2l1	Zfp93	-0.0548103	0.773601	negtive
Tfcp2l1	Zfp930	0.540037	0.00206753	positive
Tfcp2l1	Zfp931	0.0487659	0.798025	positive
Arl4d	Gfi1b	0.327639	0.0771528	positive
Kcns3	Gfi1b	0.259913	0.165416	positive
Olfml2a	Gfi1b	0.238451	0.204458	positive
Tfcp2l1	Gfi1b	0.0446288	0.814852	positive
Arl4d	Gli1	0.697759	1.81894e-05	positive
Kcns3	Gli1	0.80905	6.2568e-08	positive
Olfml2a	Gli1	0.643019	0.00012695	positive
Tfcp2l1	Gli1	0.837592	7.82453e-09	positive
Arl4d	Gli2	0.768589	7.03728e-07	positive
Kcns3	Gli2	0.883938	9.56527e-11	positive
Olfml2a	Gli2	0.858716	1.2762e-09	positive
Tfcp2l1	Gli2	0.910009	3.20454e-12	positive
Arl4d	Gli3	0.739384	3.04679e-06	positive
Kcns3	Gli3	0.829216	1.49776e-08	positive
Olfml2a	Gli3	0.848709	3.11761e-09	positive
Tfcp2l1	Gli3	0.916358	1.1976e-12	positive
Arl4d	Glis1	-0.28694	0.124198	negtive
Kcns3	Glis1	-0.186022	0.325008	negtive
Olfml2a	Glis1	-0.26917	0.150331	negtive
Tfcp2l1	Glis1	-0.33267	0.0724565	negtive
Arl4d	Glis2	0.416811	0.0219423	positive
Kcns3	Glis2	0.474807	0.00801959	positive
Olfml2a	Glis2	0.398971	0.0289621	positive
Tfcp2l1	Glis2	0.237715	0.205899	positive
Arl4d	Glis3	-0.0639586	0.737041	negtive
Kcns3	Glis3	0.167519	0.37625	positive
Olfml2a	Glis3	0.0528066	0.781675	positive
Tfcp2l1	Glis3	0.116775	0.538864	positive
Arl4d	Glmp	0.372932	0.0423845	positive
Kcns3	Glmp	0.2565	0.171239	positive
Olfml2a	Glmp	0.2575	0.169519	positive
Tfcp2l1	Glmp	0.17894	0.34409	positive
Arl4d	Gm10139	NA	NA	NA
Kcns3	Gm10139	NA	NA	NA
Olfml2a	Gm10139	NA	NA	NA
Tfcp2l1	Gm10139	NA	NA	NA
Arl4d	Gm10324	NA	NA	NA
Kcns3	Gm10324	NA	NA	NA
Olfml2a	Gm10324	NA	NA	NA
Tfcp2l1	Gm10324	NA	NA	NA
Arl4d	Gm10509	0.525368	0.00287089	positive
Kcns3	Gm10509	0.598832	0.000472041	positive
Olfml2a	Gm10509	0.573582	0.000920803	positive
Tfcp2l1	Gm10509	0.497687	0.00513454	positive
Arl4d	Gm10772	NA	NA	NA
Kcns3	Gm10772	NA	NA	NA
Olfml2a	Gm10772	NA	NA	NA
Tfcp2l1	Gm10772	NA	NA	NA
Arl4d	Gm10778	0.24662	0.188914	positive
Kcns3	Gm10778	0.187895	0.320073	positive
Olfml2a	Gm10778	0.184306	0.329572	positive
Tfcp2l1	Gm10778	0.0989766	0.602811	positive
Arl4d	Gm12258	-0.0340797	0.858108	negtive
Kcns3	Gm12258	-0.31192	0.0933426	negtive
Olfml2a	Gm12258	-0.198437	0.293167	negtive
Tfcp2l1	Gm12258	-0.355142	0.0541232	negtive
Arl4d	Gm13212	0.380244	0.0381937	positive
Kcns3	Gm13212	0.45299	0.0119451	positive
Olfml2a	Gm13212	0.390445	0.0329099	positive
Tfcp2l1	Gm13212	0.347648	0.0597772	positive
Arl4d	Gm14124	-0.206021	0.274727	negtive
Kcns3	Gm14124	-0.282249	0.130745	negtive
Olfml2a	Gm14124	-0.168371	0.373791	negtive
Tfcp2l1	Gm14124	-0.340757	0.0653751	negtive
Arl4d	Gm14139	-0.119845	0.528166	negtive
Kcns3	Gm14139	0.00184897	0.992263	positive
Olfml2a	Gm14139	-0.0778227	0.682715	negtive
Tfcp2l1	Gm14139	-0.0335508	0.860289	negtive
Arl4d	Gm14295	0.221877	0.238641	positive
Kcns3	Gm14295	0.263991	0.158643	positive
Olfml2a	Gm14295	0.328963	0.0758945	positive
Tfcp2l1	Gm14295	0.163571	0.387762	positive
Arl4d	Gm14296	-0.150187	0.428267	negtive
Kcns3	Gm14296	-0.00836042	0.965027	negtive
Olfml2a	Gm14296	-0.226396	0.228965	negtive
Tfcp2l1	Gm14296	-0.132783	0.484249	negtive
Arl4d	Gm14305	-0.0770099	0.68586	negtive
Kcns3	Gm14305	-0.0930647	0.624742	negtive
Olfml2a	Gm14305	-0.137072	0.470115	negtive
Tfcp2l1	Gm14305	-0.195759	0.299861	negtive
Arl4d	Gm14308	-0.0800668	0.674057	negtive
Kcns3	Gm14308	0.224011	0.234039	positive
Olfml2a	Gm14308	-0.0387258	0.839	negtive
Tfcp2l1	Gm14308	0.146526	0.439736	positive
Arl4d	Gm14322	-0.114664	0.546276	negtive
Kcns3	Gm14322	-0.297253	0.110659	negtive
Olfml2a	Gm14322	-0.129112	0.496517	negtive
Tfcp2l1	Gm14322	-0.174305	0.356936	negtive
Arl4d	Gm14325	0.139299	0.462861	positive
Kcns3	Gm14325	0.0538574	0.777438	positive
Olfml2a	Gm14325	0.011638	0.95133	positive
Tfcp2l1	Gm14325	-0.0382001	0.841158	negtive
Arl4d	Gm14326	-0.249888	0.182933	negtive
Kcns3	Gm14326	-0.170182	0.368599	negtive
Olfml2a	Gm14326	-0.260063	0.165163	negtive
Tfcp2l1	Gm14326	-0.357625	0.0523463	negtive
Arl4d	Gm14391	0.00528689	0.97788	positive
Kcns3	Gm14391	0.205125	0.276864	positive
Olfml2a	Gm14391	0.0961638	0.613205	positive
Tfcp2l1	Gm14391	0.0104516	0.956286	positive
Arl4d	Gm14393	-0.346269	0.0608663	negtive
Kcns3	Gm14393	-0.118982	0.531164	negtive
Olfml2a	Gm14393	-0.313324	0.0917998	negtive
Tfcp2l1	Gm14393	-0.287147	0.123915	negtive
Arl4d	Gm14399	-0.377658	0.039636	negtive
Kcns3	Gm14399	-0.175174	0.354507	negtive
Olfml2a	Gm14399	-0.296951	0.111039	negtive
Tfcp2l1	Gm14399	-0.338345	0.0674286	negtive
Arl4d	Gm14408	-0.084298	0.657846	negtive
Kcns3	Gm14408	-0.029081	0.878756	negtive
Olfml2a	Gm14408	-0.24185	0.197888	negtive
Tfcp2l1	Gm14408	-0.139235	0.46307	negtive
Arl4d	Gm14410	0.273585	0.143498	positive
Kcns3	Gm14410	0.158805	0.401924	positive
Olfml2a	Gm14410	0.126852	0.504146	positive
Tfcp2l1	Gm14410	0.0959028	0.614173	positive
Arl4d	Gm14419	-0.189322	0.316344	negtive
Kcns3	Gm14419	-0.025617	0.89311	negtive
Olfml2a	Gm14419	0.0127077	0.946862	positive
Tfcp2l1	Gm14419	-0.0225178	0.905981	negtive
Arl4d	Gm14434	0.147487	0.436708	positive
Kcns3	Gm14434	-0.0428047	0.822297	negtive
Olfml2a	Gm14434	-0.113581	0.550098	negtive
Tfcp2l1	Gm14434	-0.0924387	0.627083	negtive
Arl4d	Gm14444	-0.116711	0.539088	negtive
Kcns3	Gm14444	-0.1092	0.565683	negtive
Olfml2a	Gm14444	-0.0290959	0.878694	negtive
Tfcp2l1	Gm14444	-0.201702	0.285135	negtive
Arl4d	Gm2004	0.47333	0.00824543	positive
Kcns3	Gm2004	0.373883	0.0418194	positive
Olfml2a	Gm2004	0.284385	0.127734	positive
Tfcp2l1	Gm2004	0.307684	0.0981173	positive
Arl4d	Gm2007	-0.154938	0.413627	negtive
Kcns3	Gm2007	-0.00567723	0.976247	negtive
Olfml2a	Gm2007	-0.236606	0.208087	negtive
Tfcp2l1	Gm2007	-0.0878179	0.644473	negtive
Arl4d	Gm2026	-0.240204	0.20105	negtive
Kcns3	Gm2026	-0.209841	0.265726	negtive
Olfml2a	Gm2026	-0.114755	0.545957	negtive
Tfcp2l1	Gm2026	-0.128746	0.497748	negtive
Arl4d	Gm20939	-0.063613	0.738412	negtive
Kcns3	Gm20939	-0.091061	0.632248	negtive
Olfml2a	Gm20939	-0.101599	0.593187	negtive
Tfcp2l1	Gm20939	0.0800099	0.674276	positive
Arl4d	Gm2381	0.390471	0.0328976	positive
Kcns3	Gm2381	0.359925	0.0507413	positive
Olfml2a	Gm2381	0.16958	0.370321	positive
Tfcp2l1	Gm2381	0.348069	0.0594477	positive
Arl4d	Gm3055	-0.0780604	0.681796	negtive
Kcns3	Gm3055	0.0374154	0.844381	positive
Olfml2a	Gm3055	-0.0207281	0.913425	negtive
Tfcp2l1	Gm3055	-0.154133	0.416089	negtive
Arl4d	Gm32687	-0.1896	0.315621	negtive
Kcns3	Gm32687	-0.124329	0.512732	negtive
Olfml2a	Gm32687	-0.142828	0.451491	negtive
Tfcp2l1	Gm32687	-0.0995142	0.600833	negtive
Arl4d	Gm32717	0.22913	0.223242	positive
Kcns3	Gm32717	0.379635	0.0385292	positive
Olfml2a	Gm32717	0.266107	0.155208	positive
Tfcp2l1	Gm32717	0.175903	0.352475	positive
Arl4d	Gm32802	0.409847	0.0244944	positive
Kcns3	Gm32802	0.275384	0.140778	positive
Olfml2a	Gm32802	0.304399	0.101946	positive
Tfcp2l1	Gm32802	0.270902	0.147623	positive
Arl4d	Gm35315	0.208958	0.267789	positive
Kcns3	Gm35315	0.00515554	0.978429	positive
Olfml2a	Gm35315	0.279381	0.134871	positive
Tfcp2l1	Gm35315	0.243988	0.19383	positive
Arl4d	Gm3604	-0.194735	0.302448	negtive
Kcns3	Gm3604	0.0337505	0.859466	positive
Olfml2a	Gm3604	-0.123778	0.514616	negtive
Tfcp2l1	Gm3604	-0.127128	0.50321	negtive
Arl4d	Gm45871	0.400891	0.0281288	positive
Kcns3	Gm45871	0.20038	0.288369	positive
Olfml2a	Gm45871	0.104613	0.582212	positive
Tfcp2l1	Gm45871	0.0728755	0.701939	positive
Arl4d	Gm4631	-0.211045	0.262931	negtive
Kcns3	Gm4631	-0.0995682	0.600634	negtive
Olfml2a	Gm4631	-0.119241	0.530264	negtive
Tfcp2l1	Gm4631	-0.151524	0.424117	negtive
Arl4d	Gm4724	0.0726519	0.702812	positive
Kcns3	Gm4724	-0.00962072	0.959758	negtive
Olfml2a	Gm4724	-0.139822	0.461168	negtive
Tfcp2l1	Gm4724	-0.225226	0.231444	negtive
Arl4d	Gm4767	-0.0744892	0.695648	negtive
Kcns3	Gm4767	-0.130559	0.491662	negtive
Olfml2a	Gm4767	-0.113826	0.549231	negtive
Tfcp2l1	Gm4767	-0.23157	0.218215	negtive
Arl4d	Gm4924	-0.254855	0.174099	negtive
Kcns3	Gm4924	-0.0889007	0.640381	negtive
Olfml2a	Gm4924	-0.258109	0.168477	negtive
Tfcp2l1	Gm4924	-0.276244	0.139491	negtive
Arl4d	Gm4981	0.148197	0.43448	positive
Kcns3	Gm4981	0.131322	0.489114	positive
Olfml2a	Gm4981	0.18843	0.318673	positive
Tfcp2l1	Gm4981	0.000134299	0.999438	positive
Arl4d	Gm5141	0.422683	0.0199641	positive
Kcns3	Gm5141	0.507585	0.00419371	positive
Olfml2a	Gm5141	0.371504	0.043244	positive
Tfcp2l1	Gm5141	0.356912	0.052852	positive
Tfcp2l1	Gfi1b	0.0446288	0.814852	positive
Tfcp2l1	Gli1	0.837592	7.82453e-09	positive
Tfcp2l1	Gli2	0.910009	3.20454e-12	positive
Tfcp2l1	Gli3	0.916358	1.1976e-12	positive
Tfcp2l1	Glis1	-0.33267	0.0724565	negtive
Tfcp2l1	Glis2	0.237715	0.205899	positive
Tfcp2l1	Glis3	0.116775	0.538864	positive
Tfcp2l1	Glmp	0.17894	0.34409	positive
Tfcp2l1	Gm10139	NA	NA	NA
Tfcp2l1	Gm10324	NA	NA	NA
Tfcp2l1	Gm10509	0.497687	0.00513454	positive
Tfcp2l1	Gm10772	NA	NA	NA
Tfcp2l1	Gm10778	0.0989766	0.602811	positive
Tfcp2l1	Gm12258	-0.355142	0.0541232	negtive
Tfcp2l1	Gm13212	0.347648	0.0597772	positive
Tfcp2l1	Gm14124	-0.340757	0.0653751	negtive
Tfcp2l1	Gm14139	-0.0335508	0.860289	negtive
Tfcp2l1	Gm14295	0.163571	0.387762	positive
Tfcp2l1	Gm14296	-0.132783	0.484249	negtive
Tfcp2l1	Gm14305	-0.195759	0.299861	negtive
Tfcp2l1	Gm14308	0.146526	0.439736	positive
Tfcp2l1	Gm14322	-0.174305	0.356936	negtive
Tfcp2l1	Gm14325	-0.0382001	0.841158	negtive
Tfcp2l1	Gm14326	-0.357625	0.0523463	negtive
Tfcp2l1	Gm14391	0.0104516	0.956286	positive
Tfcp2l1	Gm14393	-0.287147	0.123915	negtive
Tfcp2l1	Gm14399	-0.338345	0.0674286	negtive
Tfcp2l1	Gm14408	-0.139235	0.46307	negtive
Tfcp2l1	Gm14410	0.0959028	0.614173	positive
Tfcp2l1	Gm14419	-0.0225178	0.905981	negtive
Tfcp2l1	Gm14434	-0.0924387	0.627083	negtive
Tfcp2l1	Gm14444	-0.201702	0.285135	negtive
Tfcp2l1	Gm2004	0.307684	0.0981173	positive
Tfcp2l1	Gm2007	-0.0878179	0.644473	negtive
Tfcp2l1	Gm2026	-0.128746	0.497748	negtive
Tfcp2l1	Gm20939	0.0800099	0.674276	positive
Tfcp2l1	Gm2381	0.348069	0.0594477	positive
Tfcp2l1	Gm3055	-0.154133	0.416089	negtive
Tfcp2l1	Gm32687	-0.0995142	0.600833	negtive
Tfcp2l1	Gm32717	0.175903	0.352475	positive
Tfcp2l1	Gm32802	0.270902	0.147623	positive
Tfcp2l1	Gm35315	0.243988	0.19383	positive
Tfcp2l1	Gm3604	-0.127128	0.50321	negtive
Tfcp2l1	Gm45871	0.0728755	0.701939	positive
Tfcp2l1	Gm4631	-0.151524	0.424117	negtive
Tfcp2l1	Gm4724	-0.225226	0.231444	negtive
Tfcp2l1	Gm4767	-0.23157	0.218215	negtive
Tfcp2l1	Gm4924	-0.276244	0.139491	negtive
Tfcp2l1	Gm4981	0.000134299	0.999438	positive
Tfcp2l1	Gm5141	0.356912	0.052852	positive
Arl4d	Sim2	-0.28142	0.131928	negtive
Kcns3	Sim2	-0.259144	0.166715	negtive
Olfml2a	Sim2	-0.332842	0.0723	negtive
Tfcp2l1	Sim2	-0.164022	0.386435	negtive
Arl4d	Six1	0.0240758	0.899508	positive
Kcns3	Six1	-0.177221	0.34882	negtive
Olfml2a	Six1	-0.0756004	0.691327	negtive
Tfcp2l1	Six1	-0.13192	0.487119	negtive
Arl4d	Six2	-0.0812683	0.669439	negtive
Kcns3	Six2	-0.158608	0.402516	negtive
Olfml2a	Six2	-0.162262	0.391623	negtive
Tfcp2l1	Six2	-0.248757	0.184988	negtive
Arl4d	Six3	0.742046	2.68745e-06	positive
Kcns3	Six3	0.767338	7.52506e-07	positive
Olfml2a	Six3	0.714017	9.39187e-06	positive
Tfcp2l1	Six3	0.754935	1.43162e-06	positive
Arl4d	Six4	-0.0581456	0.760212	negtive
Kcns3	Six4	0.0241791	0.899079	positive
Olfml2a	Six4	0.0916613	0.629996	positive
Tfcp2l1	Six4	0.0612869	0.747664	positive
Arl4d	Six5	0.0832835	0.661719	positive
Kcns3	Six5	0.0374826	0.844105	positive
Olfml2a	Six5	-0.103803	0.585152	negtive
Tfcp2l1	Six5	-0.0963715	0.612435	negtive
Arl4d	Six6	NA	NA	NA
Kcns3	Six6	NA	NA	NA
Olfml2a	Six6	NA	NA	NA
Tfcp2l1	Six6	NA	NA	NA
Arl4d	Smad1	0.256069	0.171986	positive
Kcns3	Smad1	0.278299	0.136452	positive
Olfml2a	Smad1	0.180131	0.340836	positive
Tfcp2l1	Smad1	0.0974991	0.608261	positive
Arl4d	Smad2	0.625746	0.000217217	positive
Kcns3	Smad2	0.702348	1.51598e-05	positive
Olfml2a	Smad2	0.635799	0.000159531	positive
Tfcp2l1	Smad2	0.621928	0.000243555	positive
Arl4d	Smad3	-0.326455	0.0782911	negtive
Kcns3	Smad3	-0.26124	0.16319	negtive
Olfml2a	Smad3	-0.33296	0.0721923	negtive
Tfcp2l1	Smad3	-0.370713	0.0437262	negtive
Arl4d	Smad4	0.237388	0.206542	positive
Kcns3	Smad4	0.182249	0.335092	positive
Olfml2a	Smad4	0.360315	0.0504734	positive
Tfcp2l1	Smad4	0.161683	0.393338	positive
Arl4d	Smad5	0.798386	1.24741e-07	positive
Kcns3	Smad5	0.76243	9.75079e-07	positive
Olfml2a	Smad5	0.853309	2.08461e-09	positive
Tfcp2l1	Smad5	0.79034	2.04488e-07	positive
Arl4d	Smad6	0.64013	0.000139201	positive
Kcns3	Smad6	0.730745	4.53319e-06	positive
Olfml2a	Smad6	0.658318	7.66999e-05	positive
Tfcp2l1	Smad6	0.8103	5.75431e-08	positive
Arl4d	Smad7	-0.182736	0.333779	negtive
Kcns3	Smad7	-0.0612607	0.747768	negtive
Olfml2a	Smad7	-0.128141	0.499787	negtive
Tfcp2l1	Smad7	-0.226181	0.229419	negtive
Arl4d	Smad9	-0.0148796	0.937796	negtive
Kcns3	Smad9	0.00752172	0.968533	positive
Olfml2a	Smad9	-0.0211941	0.911486	negtive
Tfcp2l1	Smad9	-0.0496978	0.794246	negtive
Arl4d	Smarca1	-0.298688	0.108866	negtive
Kcns3	Smarca1	-0.109966	0.562944	negtive
Olfml2a	Smarca1	-0.322523	0.082165	negtive
Tfcp2l1	Smarca1	-0.295524	0.112849	negtive
Arl4d	Smarcal1	-0.0785621	0.679858	negtive
Kcns3	Smarcal1	-0.10499	0.580846	negtive
Olfml2a	Smarcal1	-0.116416	0.54012	negtive
Tfcp2l1	Smarcal1	-0.233948	0.213392	negtive
Arl4d	Smarcc1	0.397906	0.0294333	positive
Kcns3	Smarcc1	0.624256	0.00022718	positive
Olfml2a	Smarcc1	0.579896	0.000783073	positive
Tfcp2l1	Smarcc1	0.575936	0.000867165	positive
Arl4d	Smarcc2	0.382732	0.0368461	positive
Kcns3	Smarcc2	0.38728	0.0344819	positive
Olfml2a	Smarcc2	0.506689	0.00427231	positive
Tfcp2l1	Smarcc2	0.339789	0.0661929	positive
Arl4d	Smarce1	0.802436	9.64553e-08	positive
Kcns3	Smarce1	0.810229	5.78181e-08	positive
Olfml2a	Smarce1	0.783204	3.1148e-07	positive
Tfcp2l1	Smarce1	0.743061	2.56073e-06	positive
Arl4d	Snai1	-0.191132	0.311655	negtive
Kcns3	Snai1	-0.248865	0.184792	negtive
Olfml2a	Snai1	-0.277954	0.136959	negtive
Tfcp2l1	Snai1	-0.186578	0.323539	negtive
Arl4d	Snai2	-0.152933	0.41977	negtive
Kcns3	Snai2	-0.262584	0.160958	negtive
Olfml2a	Snai2	-0.237632	0.206064	negtive
Tfcp2l1	Snai2	-0.168835	0.372458	negtive
Arl4d	Snai3	-0.0662083	0.728133	negtive
Kcns3	Snai3	-0.0482246	0.800222	negtive
Olfml2a	Snai3	-0.31568	0.0892544	negtive
Tfcp2l1	Snai3	-0.166781	0.378387	negtive
Arl4d	Snapc4	-0.193495	0.305596	negtive
Kcns3	Snapc4	-0.317399	0.087431	negtive
Olfml2a	Snapc4	-0.267824	0.152461	negtive
Tfcp2l1	Snapc4	-0.441387	0.0146175	negtive
Arl4d	Sohlh1	-0.0573168	0.763533	negtive
Kcns3	Sohlh1	-0.0787896	0.67898	negtive
Olfml2a	Sohlh1	-0.0359715	0.850318	negtive
Tfcp2l1	Sohlh1	-0.0566018	0.766401	negtive
Arl4d	Sohlh2	0.0414111	0.827995	positive
Kcns3	Sohlh2	-0.125063	0.510228	negtive
Olfml2a	Sohlh2	-0.0247517	0.896701	negtive
Tfcp2l1	Sohlh2	-0.151391	0.424528	negtive
Arl4d	Son	0.00239967	0.989959	positive
Kcns3	Son	0.0204471	0.914594	positive
Olfml2a	Son	0.0920848	0.628408	positive
Tfcp2l1	Son	-0.0706212	0.71076	negtive
Arl4d	Sox1	0.852435	2.25275e-09	positive
Kcns3	Sox1	0.848777	3.09935e-09	positive
Olfml2a	Sox1	0.868905	4.77931e-10	positive
Tfcp2l1	Sox1	0.889626	4.90822e-11	positive
Arl4d	Sox10	-0.325622	0.0790998	negtive
Kcns3	Sox10	-0.26873	0.151025	negtive
Olfml2a	Sox10	-0.275819	0.140126	negtive
Tfcp2l1	Sox10	-0.312253	0.0929749	negtive
Arl4d	Sox11	0.60607	0.000385732	positive
Kcns3	Sox11	0.7497	1.85723e-06	positive
Olfml2a	Sox11	0.699323	1.71006e-05	positive
Tfcp2l1	Sox11	0.684669	3.00449e-05	positive
Arl4d	Sox12	0.798227	1.25996e-07	positive
Kcns3	Sox12	0.815752	3.96587e-08	positive
Olfml2a	Sox12	0.836188	8.74611e-09	positive
Tfcp2l1	Sox12	0.74787	2.03116e-06	positive
Arl4d	Sox13	0.682769	3.22482e-05	positive
Kcns3	Sox13	0.694811	2.04119e-05	positive
Olfml2a	Sox13	0.588206	0.000629503	positive
Tfcp2l1	Sox13	0.633518	0.000171267	positive
Arl4d	Sox14	NA	NA	NA
Kcns3	Sox14	NA	NA	NA
Olfml2a	Sox14	NA	NA	NA
Tfcp2l1	Sox14	NA	NA	NA
Arl4d	Sox15	-0.145471	0.443074	negtive
Kcns3	Sox15	-0.0448148	0.814093	negtive
Olfml2a	Sox15	-0.12719	0.503001	negtive
Tfcp2l1	Sox15	-0.213829	0.25654	negtive
Arl4d	Sox17	0.249179	0.18422	positive
Kcns3	Sox17	0.278042	0.13683	positive
Olfml2a	Sox17	0.287494	0.123442	positive
Tfcp2l1	Sox17	0.337217	0.0684053	positive
Arl4d	Sox18	0.0806205	0.671928	positive
Kcns3	Sox18	0.317817	0.0869923	positive
Olfml2a	Sox18	0.0411783	0.828949	positive
Tfcp2l1	Sox18	0.233084	0.215136	positive
Arl4d	Sox2	0.66368	6.38528e-05	positive
Kcns3	Sox2	0.680743	3.47553e-05	positive
Olfml2a	Sox2	0.676568	4.04797e-05	positive
Tfcp2l1	Sox2	0.703781	1.43113e-05	positive
Arl4d	Sox21	0.739073	3.09162e-06	positive
Kcns3	Sox21	0.724239	6.05499e-06	positive
Olfml2a	Sox21	0.747337	2.08457e-06	positive
Tfcp2l1	Sox21	0.752412	1.62422e-06	positive
Arl4d	Sox3	0.7444	2.40198e-06	positive
Kcns3	Sox3	0.870129	4.22432e-10	positive
Olfml2a	Sox3	0.74631	2.19099e-06	positive
Tfcp2l1	Sox3	0.847119	3.57187e-09	positive
Arl4d	Sox30	0.0858585	0.651904	positive
Kcns3	Sox30	0.251319	0.180356	positive
Olfml2a	Sox30	0.128893	0.497252	positive
Tfcp2l1	Sox30	0.0654926	0.730963	positive
Arl4d	Sox4	0.807403	6.97959e-08	positive
Kcns3	Sox4	0.797784	1.29539e-07	positive
Olfml2a	Sox4	0.88188	1.20739e-10	positive
Tfcp2l1	Sox4	0.74847	1.9726e-06	positive
Arl4d	Sox5	-0.353719	0.0551632	negtive
Kcns3	Sox5	-0.0880927	0.643434	negtive
Olfml2a	Sox5	-0.235617	0.210051	negtive
Tfcp2l1	Sox5	-0.226076	0.229641	negtive
Arl4d	Sox6	-0.230004	0.221433	negtive
Kcns3	Sox6	0.0600262	0.752693	positive
Olfml2a	Sox6	-0.0582454	0.759813	negtive
Tfcp2l1	Sox6	-0.0426717	0.82284	negtive
Arl4d	Sox7	0.432857	0.0168854	positive
Kcns3	Sox7	0.546422	0.00178393	positive
Olfml2a	Sox7	0.536261	0.00225298	positive
Tfcp2l1	Sox7	0.564853	0.00114592	positive
Arl4d	Sox8	-0.199318	0.290985	negtive
Kcns3	Sox8	-0.184219	0.329804	negtive
Olfml2a	Sox8	-0.21896	0.245031	negtive
Tfcp2l1	Sox8	-0.286103	0.125348	negtive
Arl4d	Sox9	0.673035	4.59679e-05	positive
Kcns3	Sox9	0.752759	1.59642e-06	positive
Olfml2a	Sox9	0.735483	3.6524e-06	positive
Tfcp2l1	Sox9	0.708848	1.16437e-05	positive
Arl4d	Sp1	-0.0429466	0.821717	negtive
Kcns3	Sp1	-0.0845537	0.656871	negtive
Olfml2a	Sp1	0.0475047	0.803145	positive
Tfcp2l1	Sp1	-0.0491261	0.796564	negtive
Arl4d	Sp100	-0.0667527	0.725982	negtive
Kcns3	Sp100	0.150188	0.428262	positive
Olfml2a	Sp100	-0.0300023	0.874944	negtive
Tfcp2l1	Sp100	0.0478772	0.801632	positive
Arl4d	Sp110	0.108713	0.56743	positive
Kcns3	Sp110	0.151999	0.422651	positive
Olfml2a	Sp110	0.191324	0.311161	positive
Tfcp2l1	Sp110	0.0984347	0.604808	positive
Arl4d	Sp140	0.0627268	0.741933	positive
Kcns3	Sp140	-7.15869e-05	0.9997	negtive
Olfml2a	Sp140	-0.00249948	0.989541	negtive
Tfcp2l1	Sp140	-0.0330535	0.86234	negtive
Tfcp2l1	Sim2	-0.164022	0.386435	negtive
Tfcp2l1	Six1	-0.13192	0.487119	negtive
Tfcp2l1	Six2	-0.248757	0.184988	negtive
Tfcp2l1	Six3	0.754935	1.43162e-06	positive
Tfcp2l1	Six4	0.0612869	0.747664	positive
Tfcp2l1	Six5	-0.0963715	0.612435	negtive
Tfcp2l1	Six6	NA	NA	NA
Tfcp2l1	Smad1	0.0974991	0.608261	positive
Tfcp2l1	Smad2	0.621928	0.000243555	positive
Tfcp2l1	Smad3	-0.370713	0.0437262	negtive
Tfcp2l1	Smad4	0.161683	0.393338	positive
Tfcp2l1	Smad5	0.79034	2.04488e-07	positive
Tfcp2l1	Smad6	0.8103	5.75431e-08	positive
Tfcp2l1	Smad7	-0.226181	0.229419	negtive
Tfcp2l1	Smad9	-0.0496978	0.794246	negtive
Tfcp2l1	Smarca1	-0.295524	0.112849	negtive
Tfcp2l1	Smarcal1	-0.233948	0.213392	negtive
Tfcp2l1	Smarcc1	0.575936	0.000867165	positive
Tfcp2l1	Smarcc2	0.339789	0.0661929	positive
Tfcp2l1	Smarce1	0.743061	2.56073e-06	positive
Tfcp2l1	Snai1	-0.186578	0.323539	negtive
Tfcp2l1	Snai2	-0.168835	0.372458	negtive
Tfcp2l1	Snai3	-0.166781	0.378387	negtive
Tfcp2l1	Snapc4	-0.441387	0.0146175	negtive
Tfcp2l1	Sohlh1	-0.0566018	0.766401	negtive
Tfcp2l1	Sohlh2	-0.151391	0.424528	negtive
Tfcp2l1	Son	-0.0706212	0.71076	negtive
Tfcp2l1	Sox1	0.889626	4.90822e-11	positive
Tfcp2l1	Sox10	-0.312253	0.0929749	negtive
Tfcp2l1	Sox11	0.684669	3.00449e-05	positive
Tfcp2l1	Sox12	0.74787	2.03116e-06	positive
Tfcp2l1	Sox13	0.633518	0.000171267	positive
Tfcp2l1	Sox14	NA	NA	NA
Tfcp2l1	Sox15	-0.213829	0.25654	negtive
Tfcp2l1	Sox17	0.337217	0.0684053	positive
Tfcp2l1	Sox18	0.233084	0.215136	positive
Tfcp2l1	Sox2	0.703781	1.43113e-05	positive
Tfcp2l1	Sox21	0.752412	1.62422e-06	positive
Tfcp2l1	Sox3	0.847119	3.57187e-09	positive
Tfcp2l1	Sox30	0.0654926	0.730963	positive
Tfcp2l1	Sox4	0.74847	1.9726e-06	positive
Tfcp2l1	Sox5	-0.226076	0.229641	negtive
Tfcp2l1	Sox6	-0.0426717	0.82284	negtive
Tfcp2l1	Sox7	0.564853	0.00114592	positive
Tfcp2l1	Sox8	-0.286103	0.125348	negtive
Tfcp2l1	Sox9	0.708848	1.16437e-05	positive
Tfcp2l1	Sp1	-0.0491261	0.796564	negtive
Tfcp2l1	Sp100	0.0478772	0.801632	positive
Tfcp2l1	Sp110	0.0984347	0.604808	positive
Tfcp2l1	Sp140	-0.0330535	0.86234	negtive
Arl4d	Sp2	0.605247	0.000394789	positive
Kcns3	Sp2	0.541499	0.00199938	positive
Olfml2a	Sp2	0.725169	5.81249e-06	positive
Tfcp2l1	Sp2	0.597474	0.000489996	positive
Arl4d	Sp3	0.800199	1.11256e-07	positive
Kcns3	Sp3	0.771485	6.01615e-07	positive
Olfml2a	Sp3	0.802465	9.62794e-08	positive
Tfcp2l1	Sp3	0.733713	3.96153e-06	positive
Arl4d	Sp4	0.464931	0.00963467	positive
Kcns3	Sp4	0.478512	0.00747594	positive
Olfml2a	Sp4	0.548028	0.00171817	positive
Tfcp2l1	Sp4	0.396123	0.0302359	positive
Arl4d	Sp5	0.372399	0.0427038	positive
Kcns3	Sp5	0.398892	0.0289968	positive
Olfml2a	Sp5	0.502243	0.00468127	positive
Tfcp2l1	Sp5	0.488107	0.00621113	positive
Arl4d	Sp6	0.154309	0.41555	positive
Kcns3	Sp6	0.306252	0.0997725	positive
Olfml2a	Sp6	0.1746	0.35611	positive
Tfcp2l1	Sp6	0.125975	0.507124	positive
Arl4d	Sp7	0.699591	1.69205e-05	positive
Kcns3	Sp7	0.816598	3.73929e-08	positive
Olfml2a	Sp7	0.713205	9.71708e-06	positive
Tfcp2l1	Sp7	0.558012	0.00135455	positive
Arl4d	Sp8	0.856108	1.62105e-09	positive
Kcns3	Sp8	0.700752	1.61579e-05	positive
Olfml2a	Sp8	0.802775	9.43749e-08	positive
Tfcp2l1	Sp8	0.65896	7.50507e-05	positive
Arl4d	Sp9	0.813211	4.7242e-08	positive
Kcns3	Sp9	0.798243	1.25869e-07	positive
Olfml2a	Sp9	0.83477	9.77702e-09	positive
Tfcp2l1	Sp9	0.798838	1.2125e-07	positive
Arl4d	Spdef	-0.145229	0.443839	negtive
Kcns3	Spdef	-0.11229	0.554671	negtive
Olfml2a	Spdef	-0.155641	0.411486	negtive
Tfcp2l1	Spdef	-0.264704	0.15748	negtive
Arl4d	Spi1	0.774265	5.16437e-07	positive
Kcns3	Spi1	0.772087	5.82146e-07	positive
Olfml2a	Spi1	0.779419	3.86925e-07	positive
Tfcp2l1	Spi1	0.67824	3.80923e-05	positive
Arl4d	Spib	0.756045	1.35361e-06	positive
Kcns3	Spib	0.828745	1.55174e-08	positive
Olfml2a	Spib	0.737622	3.3081e-06	positive
Tfcp2l1	Spib	0.689734	2.48178e-05	positive
Arl4d	Spic	0.694507	2.06543e-05	positive
Kcns3	Spic	0.4988	0.0050205	positive
Olfml2a	Spic	0.550502	0.00162093	positive
Tfcp2l1	Spic	0.569608	0.00101798	positive
Arl4d	Spz1	NA	NA	NA
Kcns3	Spz1	NA	NA	NA
Olfml2a	Spz1	NA	NA	NA
Tfcp2l1	Spz1	NA	NA	NA
Arl4d	Srebf1	0.308346	0.0973596	positive
Kcns3	Srebf1	0.289546	0.120667	positive
Olfml2a	Srebf1	0.241892	0.197807	positive
Tfcp2l1	Srebf1	0.241207	0.199118	positive
Arl4d	Srebf2	0.584752	0.000689778	positive
Kcns3	Srebf2	0.418107	0.0214922	positive
Olfml2a	Srebf2	0.570257	0.00100153	positive
Tfcp2l1	Srebf2	0.404452	0.0266345	positive
Arl4d	Srf	0.414895	0.0226215	positive
Kcns3	Srf	0.197892	0.294523	positive
Olfml2a	Srf	0.250612	0.181627	positive
Tfcp2l1	Srf	0.225416	0.23104	positive
Arl4d	Sry	NA	NA	NA
Kcns3	Sry	NA	NA	NA
Olfml2a	Sry	NA	NA	NA
Tfcp2l1	Sry	NA	NA	NA
Arl4d	Ssrp1	0.788937	2.22403e-07	positive
Kcns3	Ssrp1	0.763335	9.29982e-07	positive
Olfml2a	Ssrp1	0.754915	1.433e-06	positive
Tfcp2l1	Ssrp1	0.783761	3.01584e-07	positive
Arl4d	St18	0.342641	0.0638058	positive
Kcns3	St18	0.317404	0.0874261	positive
Olfml2a	St18	0.560218	0.00128391	positive
Tfcp2l1	St18	0.364799	0.0474689	positive
Arl4d	Stat1	0.799034	1.19759e-07	positive
Kcns3	Stat1	0.795929	1.45401e-07	positive
Olfml2a	Stat1	0.776695	4.51144e-07	positive
Tfcp2l1	Stat1	0.811191	5.41935e-08	positive
Arl4d	Stat2	0.541506	0.00199907	positive
Kcns3	Stat2	0.517359	0.00341372	positive
Olfml2a	Stat2	0.554416	0.00147692	positive
Tfcp2l1	Stat2	0.516945	0.00344407	positive
Arl4d	Stat3	0.363458	0.048352	positive
Kcns3	Stat3	0.220278	0.24213	positive
Olfml2a	Stat3	0.303438	0.103086	positive
Tfcp2l1	Stat3	0.224136	0.233772	positive
Arl4d	Stat4	0.0402974	0.832556	positive
Kcns3	Stat4	0.0985584	0.604352	positive
Olfml2a	Stat4	-0.104602	0.582253	negtive
Tfcp2l1	Stat4	-0.0151114	0.936829	negtive
Arl4d	Stat5a	-0.108804	0.567101	negtive
Kcns3	Stat5a	-0.187819	0.320272	negtive
Olfml2a	Stat5a	-0.120405	0.526228	negtive
Tfcp2l1	Stat5a	-0.120045	0.527475	negtive
Arl4d	Stat5b	0.191773	0.310003	positive
Kcns3	Stat5b	0.0965302	0.611847	positive
Olfml2a	Stat5b	0.113929	0.548868	positive
Tfcp2l1	Stat5b	0.0399673	0.833908	positive
Arl4d	Stat6	0.350503	0.057571	positive
Kcns3	Stat6	0.2639	0.158792	positive
Olfml2a	Stat6	0.281169	0.132289	positive
Tfcp2l1	Stat6	0.352637	0.0559643	positive
Arl4d	Sub1	0.660354	7.15735e-05	positive
Kcns3	Sub1	0.698003	1.80153e-05	positive
Olfml2a	Sub1	0.5895	0.000608132	positive
Tfcp2l1	Sub1	0.646203	0.00011457	positive
Arl4d	T	NA	NA	NA
Kcns3	T	NA	NA	NA
Olfml2a	T	NA	NA	NA
Tfcp2l1	T	NA	NA	NA
Arl4d	Tada2a	0.53038	0.0025705	positive
Kcns3	Tada2a	0.554659	0.00146836	positive
Olfml2a	Tada2a	0.472615	0.00835677	positive
Tfcp2l1	Tada2a	0.46296	0.0099876	positive
Arl4d	Tada2b	0.645038	0.000118971	positive
Kcns3	Tada2b	0.638338	0.000147315	positive
Olfml2a	Tada2b	0.698093	1.79519e-05	positive
Tfcp2l1	Tada2b	0.643242	0.000126045	positive
Arl4d	Tal1	0.200155	0.288922	positive
Kcns3	Tal1	0.358921	0.051437	positive
Olfml2a	Tal1	0.0898239	0.636901	positive
Tfcp2l1	Tal1	0.193634	0.305241	positive
Arl4d	Tal2	0.378779	0.0390053	positive
Kcns3	Tal2	0.460377	0.0104669	positive
Olfml2a	Tal2	0.408721	0.024929	positive
Tfcp2l1	Tal2	0.422898	0.0198946	positive
Arl4d	Tax1bp1	0.777284	4.36492e-07	positive
Kcns3	Tax1bp1	0.664923	6.11645e-05	positive
Olfml2a	Tax1bp1	0.703954	1.42119e-05	positive
Tfcp2l1	Tax1bp1	0.644488	0.000121097	positive
Arl4d	Tbr1	-0.592264	0.000564621	negtive
Kcns3	Tbr1	-0.459511	0.0106317	negtive
Olfml2a	Tbr1	-0.569762	0.00101405	negtive
Tfcp2l1	Tbr1	-0.552536	0.00154465	negtive
Arl4d	Tbx1	0.0736314	0.69899	positive
Kcns3	Tbx1	0.317869	0.0869373	positive
Olfml2a	Tbx1	0.00727436	0.969568	positive
Tfcp2l1	Tbx1	0.173657	0.358753	positive
Arl4d	Tbx10	-0.128633	0.498128	negtive
Kcns3	Tbx10	-0.17115	0.365841	negtive
Olfml2a	Tbx10	-0.211659	0.261512	negtive
Tfcp2l1	Tbx10	-0.158516	0.402792	negtive
Arl4d	Tbx15	-0.15364	0.417601	negtive
Kcns3	Tbx15	-0.368494	0.0451024	negtive
Olfml2a	Tbx15	-0.310503	0.0949198	negtive
Tfcp2l1	Tbx15	-0.369905	0.0442234	negtive
Arl4d	Tbx18	-0.171938	0.363603	negtive
Kcns3	Tbx18	-0.240367	0.200736	negtive
Olfml2a	Tbx18	-0.246027	0.190013	negtive
Tfcp2l1	Tbx18	-0.225304	0.231278	negtive
Arl4d	Tbx19	-0.120512	0.525859	negtive
Kcns3	Tbx19	-0.162647	0.390483	negtive
Olfml2a	Tbx19	-0.215371	0.253044	negtive
Tfcp2l1	Tbx19	-0.11401	0.548583	negtive
Arl4d	Tbx2	0.078818	0.67887	positive
Kcns3	Tbx2	-0.0387898	0.838737	negtive
Olfml2a	Tbx2	-0.0338239	0.859163	negtive
Tfcp2l1	Tbx2	-0.0871105	0.647152	negtive
Arl4d	Tbx20	-0.0920033	0.628714	negtive
Kcns3	Tbx20	-0.170725	0.367051	negtive
Olfml2a	Tbx20	-0.216436	0.250649	negtive
Tfcp2l1	Tbx20	-0.139858	0.461051	negtive
Arl4d	Tbx21	0.237151	0.207011	positive
Kcns3	Tbx21	0.0870576	0.647353	positive
Olfml2a	Tbx21	0.179942	0.34135	positive
Tfcp2l1	Tbx21	0.191554	0.310568	positive
Arl4d	Tbx22	-0.297642	0.11017	negtive
Kcns3	Tbx22	-0.266836	0.154037	negtive
Olfml2a	Tbx22	-0.404793	0.0264949	negtive
Tfcp2l1	Tbx22	-0.223565	0.234996	negtive
Arl4d	Tbx3	-0.246147	0.189792	negtive
Kcns3	Tbx3	0.0213803	0.910711	positive
Olfml2a	Tbx3	-0.14778	0.43579	negtive
Tfcp2l1	Tbx3	-0.0364201	0.848473	negtive
Arl4d	Tbx4	-0.215713	0.252273	negtive
Kcns3	Tbx4	0.0942463	0.620333	positive
Olfml2a	Tbx4	-0.0409435	0.829909	negtive
Tfcp2l1	Tbx4	-0.0713481	0.707912	negtive
Arl4d	Tbx5	-0.189353	0.316264	negtive
Kcns3	Tbx5	-0.00364044	0.984768	negtive
Olfml2a	Tbx5	-0.115235	0.544265	negtive
Tfcp2l1	Tbx5	-0.123074	0.51703	negtive
Arl4d	Tbx6	0.223899	0.234279	positive
Kcns3	Tbx6	0.0725216	0.703321	positive
Olfml2a	Tbx6	0.227591	0.226452	positive
Tfcp2l1	Tbx6	0.198552	0.29288	positive
Arl4d	Tcf12	0.488098	0.00621221	positive
Kcns3	Tcf12	0.513953	0.00367003	positive
Olfml2a	Tcf12	0.617109	0.000280807	positive
Tfcp2l1	Tcf12	0.468349	0.00904715	positive
Arl4d	Tcf15	0.187491	0.321135	positive
Kcns3	Tcf15	0.0845157	0.657015	positive
Olfml2a	Tcf15	0.372213	0.0428155	positive
Tfcp2l1	Tcf15	0.425189	0.0191658	positive
Arl4d	Tcf19	0.693349	2.16024e-05	positive
Kcns3	Tcf19	0.826826	1.79101e-08	positive
Olfml2a	Tcf19	0.734848	3.76074e-06	positive
Tfcp2l1	Tcf19	0.88859	5.55752e-11	positive
Tfcp2l1	Sp2	0.597474	0.000489996	positive
Tfcp2l1	Sp3	0.733713	3.96153e-06	positive
Tfcp2l1	Sp4	0.396123	0.0302359	positive
Tfcp2l1	Sp5	0.488107	0.00621113	positive
Tfcp2l1	Sp6	0.125975	0.507124	positive
Tfcp2l1	Sp7	0.558012	0.00135455	positive
Tfcp2l1	Sp8	0.65896	7.50507e-05	positive
Tfcp2l1	Sp9	0.798838	1.2125e-07	positive
Tfcp2l1	Spdef	-0.264704	0.15748	negtive
Tfcp2l1	Spi1	0.67824	3.80923e-05	positive
Tfcp2l1	Spib	0.689734	2.48178e-05	positive
Tfcp2l1	Spic	0.569608	0.00101798	positive
Tfcp2l1	Spz1	NA	NA	NA
Tfcp2l1	Srebf1	0.241207	0.199118	positive
Tfcp2l1	Srebf2	0.404452	0.0266345	positive
Tfcp2l1	Srf	0.225416	0.23104	positive
Tfcp2l1	Sry	NA	NA	NA
Tfcp2l1	Ssrp1	0.783761	3.01584e-07	positive
Tfcp2l1	St18	0.364799	0.0474689	positive
Tfcp2l1	Stat1	0.811191	5.41935e-08	positive
Tfcp2l1	Stat2	0.516945	0.00344407	positive
Tfcp2l1	Stat3	0.224136	0.233772	positive
Tfcp2l1	Stat4	-0.0151114	0.936829	negtive
Tfcp2l1	Stat5a	-0.120045	0.527475	negtive
Tfcp2l1	Stat5b	0.0399673	0.833908	positive
Tfcp2l1	Stat6	0.352637	0.0559643	positive
Tfcp2l1	Sub1	0.646203	0.00011457	positive
Tfcp2l1	T	NA	NA	NA
Tfcp2l1	Tada2a	0.46296	0.0099876	positive
Tfcp2l1	Tada2b	0.643242	0.000126045	positive
Tfcp2l1	Tal1	0.193634	0.305241	positive
Tfcp2l1	Tal2	0.422898	0.0198946	positive
Tfcp2l1	Tax1bp1	0.644488	0.000121097	positive
Tfcp2l1	Tbr1	-0.552536	0.00154465	negtive
Tfcp2l1	Tbx1	0.173657	0.358753	positive
Tfcp2l1	Tbx10	-0.158516	0.402792	negtive
Tfcp2l1	Tbx15	-0.369905	0.0442234	negtive
Tfcp2l1	Tbx18	-0.225304	0.231278	negtive
Tfcp2l1	Tbx19	-0.11401	0.548583	negtive
Tfcp2l1	Tbx2	-0.0871105	0.647152	negtive
Tfcp2l1	Tbx20	-0.139858	0.461051	negtive
Tfcp2l1	Tbx21	0.191554	0.310568	positive
Tfcp2l1	Tbx22	-0.223565	0.234996	negtive
Tfcp2l1	Tbx3	-0.0364201	0.848473	negtive
Tfcp2l1	Tbx4	-0.0713481	0.707912	negtive
Tfcp2l1	Tbx5	-0.123074	0.51703	negtive
Tfcp2l1	Tbx6	0.198552	0.29288	positive
Tfcp2l1	Tcf12	0.468349	0.00904715	positive
Tfcp2l1	Tcf15	0.425189	0.0191658	positive
Tfcp2l1	Tcf19	0.88859	5.55752e-11	positive
Arl4d	Zfp983	0.0848689	0.655669	positive
Kcns3	Zfp983	-0.202171	0.283991	negtive
Olfml2a	Zfp983	-0.156654	0.408411	negtive
Tfcp2l1	Zfp983	-0.218261	0.246577	negtive
Arl4d	Zfp984	0.057102	0.764394	positive
Kcns3	Zfp984	-0.151974	0.422726	negtive
Olfml2a	Zfp984	-0.105794	0.577937	negtive
Tfcp2l1	Zfp984	-0.216667	0.250131	negtive
Arl4d	Zfp985	-0.181822	0.336244	negtive
Kcns3	Zfp985	-0.260806	0.163916	negtive
Olfml2a	Zfp985	-0.154092	0.416214	negtive
Tfcp2l1	Zfp985	-0.242999	0.195699	negtive
Arl4d	Zfp987	0.0140767	0.941147	positive
Kcns3	Zfp987	-0.0492554	0.796039	negtive
Olfml2a	Zfp987	0.0868909	0.647985	positive
Tfcp2l1	Zfp987	-0.0863169	0.650163	negtive
Arl4d	Zfp988	-0.24247	0.196704	negtive
Kcns3	Zfp988	-0.0290736	0.878786	negtive
Olfml2a	Zfp988	-0.0245606	0.897494	negtive
Tfcp2l1	Zfp988	-0.154271	0.415667	negtive
Arl4d	Zfp990	-0.13205	0.486687	negtive
Kcns3	Zfp990	-0.177775	0.347293	negtive
Olfml2a	Zfp990	-0.250327	0.182141	negtive
Tfcp2l1	Zfp990	-0.225198	0.231504	negtive
Arl4d	Zfp991	0.193097	0.306612	positive
Kcns3	Zfp991	0.291417	0.118178	positive
Olfml2a	Zfp991	0.281237	0.132191	positive
Tfcp2l1	Zfp991	0.237392	0.206536	positive
Arl4d	Zfp992	-0.322862	0.0818252	negtive
Kcns3	Zfp992	-0.203637	0.280439	negtive
Olfml2a	Zfp992	-0.227248	0.227172	negtive
Tfcp2l1	Zfp992	-0.263861	0.158857	negtive
Arl4d	Zfp993	-0.0972233	0.609281	negtive
Kcns3	Zfp993	-0.185538	0.326291	negtive
Olfml2a	Zfp993	-0.0306945	0.872082	negtive
Tfcp2l1	Zfp993	-0.150333	0.427812	negtive
Arl4d	Zfp994	-0.0575627	0.762547	negtive
Kcns3	Zfp994	0.0144405	0.939629	positive
Olfml2a	Zfp994	-0.089788	0.637036	negtive
Tfcp2l1	Zfp994	-0.100791	0.596145	negtive
Arl4d	Zfp995	0.305965	0.100107	positive
Kcns3	Zfp995	0.389745	0.0332526	positive
Olfml2a	Zfp995	0.163162	0.388966	positive
Tfcp2l1	Zfp995	0.120604	0.52554	positive
Arl4d	Zfpm1	-0.399727	0.0286316	negtive
Kcns3	Zfpm1	-0.374193	0.0416367	negtive
Olfml2a	Zfpm1	-0.352184	0.0563027	negtive
Tfcp2l1	Zfpm1	-0.47733	0.00764588	negtive
Arl4d	Zfpm2	-0.293747	0.115133	negtive
Kcns3	Zfpm2	-0.0790978	0.677791	negtive
Olfml2a	Zfpm2	-0.223357	0.235442	negtive
Tfcp2l1	Zfpm2	-0.250591	0.181664	negtive
Arl4d	Zfx	0.174342	0.356832	positive
Kcns3	Zfx	0.16601	0.380625	positive
Olfml2a	Zfx	0.103223	0.587263	positive
Tfcp2l1	Zfx	0.0692114	0.716295	positive
Arl4d	Zfy1	NA	NA	NA
Kcns3	Zfy1	NA	NA	NA
Olfml2a	Zfy1	NA	NA	NA
Tfcp2l1	Zfy1	NA	NA	NA
Arl4d	Zfy2	0.240014	0.201418	positive
Kcns3	Zfy2	0.476319	0.00779389	positive
Olfml2a	Zfy2	0.263791	0.158971	positive
Tfcp2l1	Zfy2	0.439735	0.0150358	positive
Arl4d	Zglp1	0.270465	0.148303	positive
Kcns3	Zglp1	0.299779	0.107517	positive
Olfml2a	Zglp1	0.278985	0.135448	positive
Tfcp2l1	Zglp1	0.0557071	0.769994	positive
Arl4d	Zgpat	0.194468	0.303124	positive
Kcns3	Zgpat	-0.00848965	0.964486	negtive
Olfml2a	Zgpat	0.134135	0.47977	positive
Tfcp2l1	Zgpat	-0.179913	0.341429	negtive
Arl4d	Zhx1	0.711816	1.02976e-05	positive
Kcns3	Zhx1	0.819018	3.15469e-08	positive
Olfml2a	Zhx1	0.772281	5.76014e-07	positive
Tfcp2l1	Zhx1	0.830455	1.36356e-08	positive
Arl4d	Zhx2	0.809269	6.16576e-08	positive
Kcns3	Zhx2	0.895254	2.4451e-11	positive
Olfml2a	Zhx2	0.865939	6.41307e-10	positive
Tfcp2l1	Zhx2	0.883092	1.05314e-10	positive
Arl4d	Zhx3	-0.422086	0.0201582	negtive
Kcns3	Zhx3	-0.272059	0.145833	negtive
Olfml2a	Zhx3	-0.323832	0.0808588	negtive
Tfcp2l1	Zhx3	-0.409805	0.0245103	negtive
Arl4d	Zic1	-0.0595115	0.754748	negtive
Kcns3	Zic1	-0.358947	0.0514188	negtive
Olfml2a	Zic1	-0.191467	0.310791	negtive
Tfcp2l1	Zic1	-0.354447	0.054629	negtive
Arl4d	Zic2	0.520576	0.00318595	positive
Kcns3	Zic2	0.337632	0.0680449	positive
Olfml2a	Zic2	0.427956	0.0183152	positive
Tfcp2l1	Zic2	0.265297	0.156517	positive
Arl4d	Zic3	0.263183	0.159969	positive
Kcns3	Zic3	0.159103	0.40103	positive
Olfml2a	Zic3	0.138714	0.46476	positive
Tfcp2l1	Zic3	0.156373	0.409263	positive
Arl4d	Zic4	-0.218767	0.245456	negtive
Kcns3	Zic4	-0.424406	0.0194122	negtive
Olfml2a	Zic4	-0.391718	0.0322945	negtive
Tfcp2l1	Zic4	-0.454502	0.011629	negtive
Arl4d	Zic5	0.0920246	0.628634	positive
Kcns3	Zic5	0.0457808	0.810157	positive
Olfml2a	Zic5	0.311846	0.0934241	positive
Tfcp2l1	Zic5	0.180525	0.339762	positive
Arl4d	Zik1	0.545826	0.0018089	positive
Kcns3	Zik1	0.331173	0.0738298	positive
Olfml2a	Zik1	0.403707	0.0269416	positive
Tfcp2l1	Zik1	0.252269	0.178659	positive
Arl4d	Zim1	-0.305804	0.100294	negtive
Kcns3	Zim1	-0.248491	0.185473	negtive
Olfml2a	Zim1	-0.196896	0.297008	negtive
Tfcp2l1	Zim1	-0.288048	0.122687	negtive
Arl4d	Zkscan1	-0.137202	0.46969	negtive
Kcns3	Zkscan1	-0.0128752	0.946162	negtive
Olfml2a	Zkscan1	-0.0873914	0.646088	negtive
Tfcp2l1	Zkscan1	-0.147081	0.437986	negtive
Arl4d	Zkscan14	-0.0776142	0.683521	negtive
Kcns3	Zkscan14	-0.364893	0.0474078	negtive
Olfml2a	Zkscan14	-0.246956	0.188293	negtive
Tfcp2l1	Zkscan14	-0.353698	0.0551787	negtive
Arl4d	Zkscan16	-0.710345	1.09459e-05	negtive
Kcns3	Zkscan16	-0.668352	5.4266e-05	negtive
Olfml2a	Zkscan16	-0.745617	2.26548e-06	negtive
Tfcp2l1	Zkscan16	-0.721166	6.92293e-06	negtive
Arl4d	Zkscan17	0.597738	0.000486463	positive
Kcns3	Zkscan17	0.410924	0.0240845	positive
Olfml2a	Zkscan17	0.514518	0.00362642	positive
Tfcp2l1	Zkscan17	0.376285	0.0404192	positive
Arl4d	Zkscan2	-0.608962	0.000355356	negtive
Kcns3	Zkscan2	-0.558727	0.0013313	negtive
Olfml2a	Zkscan2	-0.574835	0.000891911	negtive
Tfcp2l1	Zkscan2	-0.655432	8.4529e-05	negtive
Arl4d	Zkscan3	0.38206	0.0372061	positive
Kcns3	Zkscan3	0.233465	0.214365	positive
Olfml2a	Zkscan3	0.328547	0.0762884	positive
Tfcp2l1	Zkscan3	0.2784	0.136303	positive
Arl4d	Zkscan4	0.252812	0.177695	positive
Kcns3	Zkscan4	0.13085	0.490689	positive
Olfml2a	Zkscan4	-0.000813068	0.996598	negtive
Tfcp2l1	Zkscan4	-0.103449	0.586439	negtive
Arl4d	Zkscan5	0.41653	0.022041	positive
Kcns3	Zkscan5	0.497732	0.00512985	positive
Olfml2a	Zkscan5	0.456642	0.0111938	positive
Tfcp2l1	Zkscan5	0.381656	0.037424	positive
Arl4d	Zkscan6	0.466104	0.00942958	positive
Kcns3	Zkscan6	0.625363	0.000219736	positive
Olfml2a	Zkscan6	0.468541	0.0090152	positive
Tfcp2l1	Zkscan6	0.457867	0.0109508	positive
Arl4d	Zkscan7	0.254169	0.175301	positive
Kcns3	Zkscan7	0.227166	0.227344	positive
Olfml2a	Zkscan7	0.232646	0.216025	positive
Tfcp2l1	Zkscan7	0.265442	0.156282	positive
Arl4d	Zkscan8	0.0350233	0.854221	positive
Kcns3	Zkscan8	-0.021087	0.911931	negtive
Olfml2a	Zkscan8	0.106634	0.574903	positive
Tfcp2l1	Zkscan8	0.00621695	0.97399	positive
Arl4d	Zmat1	-0.0909532	0.632653	negtive
Kcns3	Zmat1	-0.140193	0.459968	negtive
Olfml2a	Zmat1	-0.147417	0.436929	negtive
Tfcp2l1	Zmat1	-0.155768	0.411101	negtive
Arl4d	Zmat3	-0.457688	0.010986	negtive
Kcns3	Zmat3	-0.466648	0.00933564	negtive
Olfml2a	Zmat3	-0.499063	0.00499383	negtive
Tfcp2l1	Zmat3	-0.593552	0.000545307	negtive
Arl4d	Zmiz1	0.464876	0.00964423	positive
Kcns3	Zmiz1	0.441738	0.0145299	positive
Olfml2a	Zmiz1	0.632795	0.000175144	positive
Tfcp2l1	Zmiz1	0.403403	0.0270676	positive
Arl4d	Zmiz2	0.497101	0.00519545	positive
Kcns3	Zmiz2	0.497672	0.00513608	positive
Olfml2a	Zmiz2	0.576626	0.000851965	positive
Tfcp2l1	Zmiz2	0.393077	0.0316473	positive
Arl4d	Znfx1	0.0476137	0.802703	positive
Kcns3	Znfx1	-0.0462948	0.808065	negtive
Olfml2a	Znfx1	0.0638081	0.737638	positive
Tfcp2l1	Znfx1	-0.150041	0.42872	negtive
Arl4d	Zscan10	0.0722423	0.704413	positive
Kcns3	Zscan10	0.0469945	0.805219	positive
Olfml2a	Zscan10	0.0970063	0.610084	positive
Tfcp2l1	Zscan10	0.205569	0.275803	positive
Arl4d	Zscan12	0.569372	0.00102403	positive
Kcns3	Zscan12	0.558204	0.00134827	positive
Olfml2a	Zscan12	0.57013	0.00100473	positive
Tfcp2l1	Zscan12	0.449558	0.0126891	positive
Arl4d	Zscan2	0.0917737	0.629574	positive
Kcns3	Zscan2	0.259271	0.166501	positive
Olfml2a	Zscan2	0.126634	0.504884	positive
Tfcp2l1	Zscan2	0.083153	0.662218	positive
Arl4d	Zscan20	-0.204642	0.278022	negtive
Kcns3	Zscan20	-0.116654	0.539287	negtive
Olfml2a	Zscan20	-0.16708	0.37752	negtive
Tfcp2l1	Zscan20	-0.2157	0.252303	negtive
Arl4d	Zscan21	0.843957	4.66019e-09	positive
Kcns3	Zscan21	0.737165	3.37915e-06	positive
Olfml2a	Zscan21	0.782768	3.19429e-07	positive
Tfcp2l1	Zscan21	0.666081	5.87529e-05	positive
Arl4d	Zscan22	0.231847	0.217651	positive
Kcns3	Zscan22	0.390363	0.0329503	positive
Olfml2a	Zscan22	0.375813	0.0406912	positive
Tfcp2l1	Zscan22	0.243141	0.19543	positive
Tfcp2l1	Zfp983	-0.218261	0.246577	negtive
Tfcp2l1	Zfp984	-0.216667	0.250131	negtive
Tfcp2l1	Zfp985	-0.242999	0.195699	negtive
Tfcp2l1	Zfp987	-0.0863169	0.650163	negtive
Tfcp2l1	Zfp988	-0.154271	0.415667	negtive
Tfcp2l1	Zfp990	-0.225198	0.231504	negtive
Tfcp2l1	Zfp991	0.237392	0.206536	positive
Tfcp2l1	Zfp992	-0.263861	0.158857	negtive
Tfcp2l1	Zfp993	-0.150333	0.427812	negtive
Tfcp2l1	Zfp994	-0.100791	0.596145	negtive
Tfcp2l1	Zfp995	0.120604	0.52554	positive
Tfcp2l1	Zfpm1	-0.47733	0.00764588	negtive
Tfcp2l1	Zfpm2	-0.250591	0.181664	negtive
Tfcp2l1	Zfx	0.0692114	0.716295	positive
Tfcp2l1	Zfy1	NA	NA	NA
Tfcp2l1	Zfy2	0.439735	0.0150358	positive
Tfcp2l1	Zglp1	0.0557071	0.769994	positive
Tfcp2l1	Zgpat	-0.179913	0.341429	negtive
Tfcp2l1	Zhx1	0.830455	1.36356e-08	positive
Tfcp2l1	Zhx2	0.883092	1.05314e-10	positive
Tfcp2l1	Zhx3	-0.409805	0.0245103	negtive
Tfcp2l1	Zic1	-0.354447	0.054629	negtive
Tfcp2l1	Zic2	0.265297	0.156517	positive
Tfcp2l1	Zic3	0.156373	0.409263	positive
Tfcp2l1	Zic4	-0.454502	0.011629	negtive
Tfcp2l1	Zic5	0.180525	0.339762	positive
Tfcp2l1	Zik1	0.252269	0.178659	positive
Tfcp2l1	Zim1	-0.288048	0.122687	negtive
Tfcp2l1	Zkscan1	-0.147081	0.437986	negtive
Tfcp2l1	Zkscan14	-0.353698	0.0551787	negtive
Tfcp2l1	Zkscan16	-0.721166	6.92293e-06	negtive
Tfcp2l1	Zkscan17	0.376285	0.0404192	positive
Tfcp2l1	Zkscan2	-0.655432	8.4529e-05	negtive
Tfcp2l1	Zkscan3	0.2784	0.136303	positive
Tfcp2l1	Zkscan4	-0.103449	0.586439	negtive
Tfcp2l1	Zkscan5	0.381656	0.037424	positive
Tfcp2l1	Zkscan6	0.457867	0.0109508	positive
Tfcp2l1	Zkscan7	0.265442	0.156282	positive
Tfcp2l1	Zkscan8	0.00621695	0.97399	positive
Tfcp2l1	Zmat1	-0.155768	0.411101	negtive
Tfcp2l1	Zmat3	-0.593552	0.000545307	negtive
Tfcp2l1	Zmiz1	0.403403	0.0270676	positive
Tfcp2l1	Zmiz2	0.393077	0.0316473	positive
Tfcp2l1	Znfx1	-0.150041	0.42872	negtive
Tfcp2l1	Zscan10	0.205569	0.275803	positive
Tfcp2l1	Zscan12	0.449558	0.0126891	positive
Tfcp2l1	Zscan2	0.083153	0.662218	positive
Tfcp2l1	Zscan20	-0.2157	0.252303	negtive
Tfcp2l1	Zscan21	0.666081	5.87529e-05	positive
Tfcp2l1	Zscan22	0.243141	0.19543	positive
Arl4d	Zfp541	0.352576	0.0560096	positive
Kcns3	Zfp541	0.225368	0.231142	positive
Olfml2a	Zfp541	0.26595	0.155462	positive
Tfcp2l1	Zfp541	0.390298	0.0329815	positive
Arl4d	Zfp551	0.222437	0.237427	positive
Kcns3	Zfp551	0.165715	0.381486	positive
Olfml2a	Zfp551	0.273401	0.143777	positive
Tfcp2l1	Zfp551	0.132284	0.485907	positive
Arl4d	Zfp553	0.704773	1.37498e-05	positive
Kcns3	Zfp553	0.545382	0.00182769	positive
Olfml2a	Zfp553	0.684689	3.00231e-05	positive
Tfcp2l1	Zfp553	0.492282	0.00572039	positive
Arl4d	Zfp558	0.67726	3.94759e-05	positive
Kcns3	Zfp558	0.701672	1.55755e-05	positive
Olfml2a	Zfp558	0.790446	2.0318e-07	positive
Tfcp2l1	Zfp558	0.729693	4.75293e-06	positive
Arl4d	Zfp560	0.0482696	0.800039	positive
Kcns3	Zfp560	0.16193	0.392605	positive
Olfml2a	Zfp560	0.0795708	0.675968	positive
Tfcp2l1	Zfp560	0.0128103	0.946433	positive
Arl4d	Zfp563	-0.109936	0.563052	negtive
Kcns3	Zfp563	0.0817358	0.667645	positive
Olfml2a	Zfp563	-0.0704378	0.711479	negtive
Tfcp2l1	Zfp563	-0.0936787	0.622449	negtive
Arl4d	Zfp566	0.272177	0.145651	positive
Kcns3	Zfp566	0.299246	0.108175	positive
Olfml2a	Zfp566	0.217535	0.248191	positive
Tfcp2l1	Zfp566	0.122573	0.51875	positive
Arl4d	Zfp568	0.396042	0.0302726	positive
Kcns3	Zfp568	0.388225	0.0340065	positive
Olfml2a	Zfp568	0.450099	0.0125693	positive
Tfcp2l1	Zfp568	0.399988	0.0285183	positive
Arl4d	Zfp57	-0.229172	0.223153	negtive
Kcns3	Zfp57	-0.332032	0.0730398	negtive
Olfml2a	Zfp57	-0.306313	0.0997013	negtive
Tfcp2l1	Zfp57	-0.439059	0.0152097	negtive
Arl4d	Zfp574	0.685832	2.87648e-05	positive
Kcns3	Zfp574	0.515657	0.00353982	positive
Olfml2a	Zfp574	0.551268	0.00159182	positive
Tfcp2l1	Zfp574	0.417352	0.0217535	positive
Arl4d	Zfp575	0.393536	0.0314315	positive
Kcns3	Zfp575	0.525365	0.00287108	positive
Olfml2a	Zfp575	0.396075	0.0302576	positive
Tfcp2l1	Zfp575	0.477931	0.00755904	positive
Arl4d	Zfp579	0.413436	0.0231503	positive
Kcns3	Zfp579	0.520898	0.00316388	positive
Olfml2a	Zfp579	0.425669	0.0190161	positive
Tfcp2l1	Zfp579	0.407405	0.0254448	positive
Arl4d	Zfp58	0.0309701	0.870943	positive
Kcns3	Zfp58	-0.109638	0.564115	negtive
Olfml2a	Zfp58	-0.15594	0.410579	negtive
Tfcp2l1	Zfp58	-0.211	0.263035	negtive
Arl4d	Zfp580	0.557811	0.00136116	positive
Kcns3	Zfp580	0.532076	0.00247522	positive
Olfml2a	Zfp580	0.440574	0.0148222	positive
Tfcp2l1	Zfp580	0.463022	0.00997644	positive
Arl4d	Zfp583	-0.355732	0.0536968	negtive
Kcns3	Zfp583	-0.220522	0.241596	negtive
Olfml2a	Zfp583	-0.329426	0.075458	negtive
Tfcp2l1	Zfp583	-0.328291	0.0765306	negtive
Arl4d	Zfp59	0.251621	0.179816	positive
Kcns3	Zfp59	0.350996	0.0571968	positive
Olfml2a	Zfp59	0.23459	0.212103	positive
Tfcp2l1	Zfp59	0.138472	0.465549	positive
Arl4d	Zfp592	-0.0602225	0.751909	negtive
Kcns3	Zfp592	-0.0305563	0.872653	negtive
Olfml2a	Zfp592	-0.0448789	0.813832	negtive
Tfcp2l1	Zfp592	-0.208796	0.268169	negtive
Arl4d	Zfp595	-0.0734402	0.699735	negtive
Kcns3	Zfp595	-0.0275409	0.885133	negtive
Olfml2a	Zfp595	0.049366	0.795591	positive
Tfcp2l1	Zfp595	-0.0780611	0.681793	negtive
Arl4d	Zfp597	-0.0679163	0.721392	negtive
Kcns3	Zfp597	-0.160965	0.395468	negtive
Olfml2a	Zfp597	-0.170088	0.368867	negtive
Tfcp2l1	Zfp597	-0.288282	0.12237	negtive
Arl4d	Zfp599	-0.221805	0.238798	negtive
Kcns3	Zfp599	-0.061664	0.746162	negtive
Olfml2a	Zfp599	-0.205694	0.275505	negtive
Tfcp2l1	Zfp599	-0.209732	0.265981	negtive
Arl4d	Zfp60	0.701685	1.55674e-05	positive
Kcns3	Zfp60	0.760255	1.09154e-06	positive
Olfml2a	Zfp60	0.792005	1.84926e-07	positive
Tfcp2l1	Zfp60	0.795094	1.531e-07	positive
Arl4d	Zfp600	-0.111334	0.558066	negtive
Kcns3	Zfp600	-0.309925	0.0955688	negtive
Olfml2a	Zfp600	-0.343739	0.0629044	negtive
Tfcp2l1	Zfp600	-0.33151	0.0735188	negtive
Arl4d	Zfp605	0.504432	0.00447595	positive
Kcns3	Zfp605	0.180013	0.341156	positive
Olfml2a	Zfp605	0.394454	0.0310026	positive
Tfcp2l1	Zfp605	0.225125	0.231661	positive
Arl4d	Zfp606	0.313352	0.0917695	positive
Kcns3	Zfp606	0.391991	0.0321634	positive
Olfml2a	Zfp606	0.401651	0.027804	positive
Tfcp2l1	Zfp606	0.33814	0.0676049	positive
Arl4d	Zfp607a	-0.253419	0.176621	negtive
Kcns3	Zfp607a	-0.0623579	0.7434	negtive
Olfml2a	Zfp607a	-0.227466	0.226714	negtive
Tfcp2l1	Zfp607a	-0.157672	0.405335	negtive
Arl4d	Zfp607b	-0.368845	0.0448822	negtive
Kcns3	Zfp607b	-0.265585	0.15605	negtive
Olfml2a	Zfp607b	-0.40046	0.0283139	negtive
Tfcp2l1	Zfp607b	-0.438544	0.0153433	negtive
Arl4d	Zfp608	0.0994924	0.600913	positive
Kcns3	Zfp608	0.259847	0.165527	positive
Olfml2a	Zfp608	0.239176	0.203043	positive
Tfcp2l1	Zfp608	0.133219	0.482801	positive
Arl4d	Zfp609	0.151205	0.425106	positive
Kcns3	Zfp609	0.143587	0.449066	positive
Olfml2a	Zfp609	0.277324	0.137888	positive
Tfcp2l1	Zfp609	0.073552	0.699299	positive
Arl4d	Zfp61	0.388552	0.033843	positive
Kcns3	Zfp61	0.234456	0.212371	positive
Olfml2a	Zfp61	0.280067	0.133875	positive
Tfcp2l1	Zfp61	0.192374	0.308462	positive
Arl4d	Zfp612	-0.212481	0.259621	negtive
Kcns3	Zfp612	-0.336677	0.0688768	negtive
Olfml2a	Zfp612	-0.287506	0.123425	negtive
Tfcp2l1	Zfp612	-0.424096	0.0195106	negtive
Arl4d	Zfp616	NA	NA	NA
Kcns3	Zfp616	NA	NA	NA
Olfml2a	Zfp616	NA	NA	NA
Tfcp2l1	Zfp616	NA	NA	NA
Arl4d	Zfp617	0.383281	0.0365541	positive
Kcns3	Zfp617	0.310741	0.0946532	positive
Olfml2a	Zfp617	0.289195	0.121139	positive
Tfcp2l1	Zfp617	0.230354	0.220711	positive
Arl4d	Zfp618	0.447024	0.013263	positive
Kcns3	Zfp618	0.535663	0.00228365	positive
Olfml2a	Zfp618	0.528927	0.00265467	positive
Tfcp2l1	Zfp618	0.412713	0.023416	positive
Arl4d	Zfp619	-0.0985737	0.604295	negtive
Kcns3	Zfp619	0.0689112	0.717476	positive
Olfml2a	Zfp619	-0.00216376	0.990946	negtive
Tfcp2l1	Zfp619	-0.0443349	0.81605	negtive
Arl4d	Zfp62	-0.0876442	0.645131	negtive
Kcns3	Zfp62	0.0190286	0.9205	positive
Olfml2a	Zfp62	-0.054878	0.773328	negtive
Tfcp2l1	Zfp62	-0.152755	0.420318	negtive
Arl4d	Zfp622	0.317868	0.0869388	positive
Kcns3	Zfp622	0.123286	0.516304	positive
Olfml2a	Zfp622	0.118158	0.534033	positive
Tfcp2l1	Zfp622	0.0580412	0.76063	positive
Arl4d	Zfp623	0.60478	0.000400013	positive
Kcns3	Zfp623	0.385797	0.0352392	positive
Olfml2a	Zfp623	0.438926	0.0152442	positive
Tfcp2l1	Zfp623	0.304168	0.102219	positive
Arl4d	Zfp626	0.0687397	0.71815	positive
Kcns3	Zfp626	0.250466	0.18189	positive
Olfml2a	Zfp626	0.127869	0.500705	positive
Tfcp2l1	Zfp626	0.0868612	0.648097	positive
Arl4d	Zfp628	0.441912	0.0144867	positive
Kcns3	Zfp628	0.453485	0.0118409	positive
Olfml2a	Zfp628	0.347187	0.0601392	positive
Tfcp2l1	Zfp628	0.222564	0.237152	positive
Arl4d	Zfp629	0.418313	0.0214217	positive
Kcns3	Zfp629	0.244014	0.193781	positive
Olfml2a	Zfp629	0.32332	0.0813672	positive
Tfcp2l1	Zfp629	0.201104	0.286594	positive
Arl4d	Zfp637	0.76115	1.04217e-06	positive
Kcns3	Zfp637	0.745809	2.24463e-06	positive
Olfml2a	Zfp637	0.578145	0.000819337	positive
Tfcp2l1	Zfp637	0.606477	0.000381321	positive
Arl4d	Zfp639	0.581606	0.000749029	positive
Kcns3	Zfp639	0.33134	0.0736754	positive
Olfml2a	Zfp639	0.309002	0.0966128	positive
Tfcp2l1	Zfp639	0.295504	0.112874	positive
Arl4d	Zfp64	0.475055	0.0079822	positive
Kcns3	Zfp64	0.408032	0.0251981	positive
Olfml2a	Zfp64	0.39414	0.0311486	positive
Tfcp2l1	Zfp64	0.237767	0.205798	positive
Arl4d	Zfp641	-0.452969	0.0119495	negtive
Kcns3	Zfp641	-0.38784	0.0341993	negtive
Olfml2a	Zfp641	-0.46423	0.0097589	negtive
Tfcp2l1	Zfp641	-0.500788	0.00482212	negtive
Arl4d	Zfp644	-0.169576	0.370332	negtive
Kcns3	Zfp644	0.0158479	0.933757	positive
Olfml2a	Zfp644	-0.0947477	0.618466	negtive
Tfcp2l1	Zfp644	-0.114852	0.545614	negtive
Arl4d	Zfp646	0.240196	0.201066	positive
Kcns3	Zfp646	0.277085	0.138241	positive
Olfml2a	Zfp646	0.360617	0.0502664	positive
Tfcp2l1	Zfp646	0.176951	0.349569	positive
Arl4d	Zfp647	0.663161	6.50066e-05	positive
Kcns3	Zfp647	0.452558	0.0120365	positive
Olfml2a	Zfp647	0.612969	0.000316755	positive
Tfcp2l1	Zfp647	0.40533	0.0262761	positive
Arl4d	Zfp648	-0.296662	0.111403	negtive
Kcns3	Zfp648	-0.134143	0.479744	negtive
Olfml2a	Zfp648	-0.228267	0.225038	negtive
Tfcp2l1	Zfp648	-0.207561	0.271075	negtive
Arl4d	Zfp65	0.731793	4.32324e-06	positive
Kcns3	Zfp65	0.81393	4.49731e-08	positive
Olfml2a	Zfp65	0.744683	2.36961e-06	positive
Tfcp2l1	Zfp65	0.69542	1.99335e-05	positive
Arl4d	Zfp651	0.532744	0.00243855	positive
Kcns3	Zfp651	0.406034	0.0259918	positive
Olfml2a	Zfp651	0.451543	0.012254	positive
Tfcp2l1	Zfp651	0.341965	0.064365	positive
Tfcp2l1	Zfp408	0.179565	0.34238	positive
Tfcp2l1	Zfp41	0.805079	8.12928e-08	positive
Tfcp2l1	Zfp410	0.420374	0.0207237	positive
Tfcp2l1	Zfp414	0.477977	0.00755245	positive
Tfcp2l1	Zfp418	-0.276446	0.139191	negtive
Tfcp2l1	Zfp42	-0.199193	0.291295	negtive
Tfcp2l1	Zfp420	-0.405975	0.0260153	negtive
Tfcp2l1	Zfp422	0.761872	1.00385e-06	positive
Tfcp2l1	Zfp423	0.409464	0.0246416	positive
Tfcp2l1	Zfp426	0.219969	0.242808	positive
Tfcp2l1	Zfp429	0.367549	0.0456985	positive
Tfcp2l1	Zfp433	-0.250814	0.181263	negtive
Tfcp2l1	Zfp438	-0.152369	0.421508	negtive
Tfcp2l1	Zfp442	-0.196965	0.296835	negtive
Tfcp2l1	Zfp444	0.0434047	0.819846	positive
Tfcp2l1	Zfp445	-0.162338	0.391398	negtive
Tfcp2l1	Zfp446	0.0178987	0.925207	positive
Tfcp2l1	Zfp449	0.313155	0.091984	positive
Tfcp2l1	Zfp454	0.386611	0.0348216	positive
Tfcp2l1	Zfp455	-0.129894	0.493891	negtive
Tfcp2l1	Zfp456	0.111814	0.556358	positive
Tfcp2l1	Zfp457	-0.298657	0.108904	negtive
Tfcp2l1	Zfp458	-0.183032	0.332983	negtive
Tfcp2l1	Zfp459	-0.558969	0.00132351	negtive
Tfcp2l1	Zfp46	0.0215929	0.909827	positive
Tfcp2l1	Zfp467	0.211461	0.26197	positive
Tfcp2l1	Zfp472	0.707568	1.22713e-05	positive
Tfcp2l1	Zfp473	0.25215	0.178871	positive
Tfcp2l1	Zfp474	-0.101032	0.595263	negtive
Tfcp2l1	Zfp488	-0.320578	0.0841339	negtive
Tfcp2l1	Zfp493	0.249476	0.183681	positive
Tfcp2l1	Zfp503	0.252238	0.178715	positive
Tfcp2l1	Zfp507	-0.17834	0.345738	negtive
Tfcp2l1	Zfp51	0.403117	0.0271868	positive
Tfcp2l1	Zfp511	0.439458	0.0151068	positive
Tfcp2l1	Zfp512	0.373192	0.0422296	positive
Tfcp2l1	Zfp512b	-0.225054	0.231811	negtive
Tfcp2l1	Zfp513	0.552035	0.00156315	positive
Tfcp2l1	Zfp516	-0.200914	0.287061	negtive
Tfcp2l1	Zfp518b	0.582581	0.000730209	positive
Tfcp2l1	Zfp52	-0.300177	0.107029	negtive
Tfcp2l1	Zfp521	-0.21266	0.25921	negtive
Tfcp2l1	Zfp523	0.244721	0.192452	positive
Tfcp2l1	Zfp524	0.274891	0.141519	positive
Tfcp2l1	Zfp526	0.205565	0.275814	positive
Tfcp2l1	Zfp53	0.0337452	0.859487	positive
Tfcp2l1	Zfp532	-0.195157	0.30138	negtive
Tfcp2l1	Zfp534	0.135886	0.474002	positive
Tfcp2l1	Zfp536	-0.167232	0.377081	negtive
Tfcp2l1	Zfp54	0.0486126	0.798647	positive
Tfcp2l1	Zfp541	0.390298	0.0329815	positive
Tfcp2l1	Zfp551	0.132284	0.485907	positive
Tfcp2l1	Zfp553	0.492282	0.00572039	positive
Tfcp2l1	Zfp558	0.729693	4.75293e-06	positive
Tfcp2l1	Zfp560	0.0128103	0.946433	positive
Tfcp2l1	Zfp563	-0.0936787	0.622449	negtive
Tfcp2l1	Zfp566	0.122573	0.51875	positive
Tfcp2l1	Zfp568	0.399988	0.0285183	positive
Tfcp2l1	Zfp57	-0.439059	0.0152097	negtive
Tfcp2l1	Zfp574	0.417352	0.0217535	positive
Tfcp2l1	Zfp575	0.477931	0.00755904	positive
Tfcp2l1	Zfp579	0.407405	0.0254448	positive
Tfcp2l1	Zfp58	-0.211	0.263035	negtive
Tfcp2l1	Zfp580	0.463022	0.00997644	positive
Tfcp2l1	Zfp583	-0.328291	0.0765306	negtive
Tfcp2l1	Zfp59	0.138472	0.465549	positive
Tfcp2l1	Zfp592	-0.208796	0.268169	negtive
Tfcp2l1	Zfp595	-0.0780611	0.681793	negtive
Tfcp2l1	Zfp597	-0.288282	0.12237	negtive
Tfcp2l1	Zfp599	-0.209732	0.265981	negtive
Tfcp2l1	Zfp60	0.795094	1.531e-07	positive
Tfcp2l1	Zfp600	-0.33151	0.0735188	negtive
Tfcp2l1	Zfp605	0.225125	0.231661	positive
Tfcp2l1	Zfp606	0.33814	0.0676049	positive
Tfcp2l1	Zfp607a	-0.157672	0.405335	negtive
Tfcp2l1	Zfp607b	-0.438544	0.0153433	negtive
Tfcp2l1	Zfp608	0.133219	0.482801	positive
Tfcp2l1	Zfp609	0.073552	0.699299	positive
Tfcp2l1	Zfp61	0.192374	0.308462	positive
Tfcp2l1	Zfp612	-0.424096	0.0195106	negtive
Tfcp2l1	Zfp616	NA	NA	NA
Tfcp2l1	Zfp617	0.230354	0.220711	positive
Tfcp2l1	Zfp618	0.412713	0.023416	positive
Tfcp2l1	Zfp619	-0.0443349	0.81605	negtive
Tfcp2l1	Zfp62	-0.152755	0.420318	negtive
Tfcp2l1	Zfp622	0.0580412	0.76063	positive
Tfcp2l1	Zfp623	0.304168	0.102219	positive
Tfcp2l1	Zfp626	0.0868612	0.648097	positive
Tfcp2l1	Zfp628	0.222564	0.237152	positive
Tfcp2l1	Zfp629	0.201104	0.286594	positive
Tfcp2l1	Zfp637	0.606477	0.000381321	positive
Tfcp2l1	Zfp639	0.295504	0.112874	positive
Tfcp2l1	Zfp64	0.237767	0.205798	positive
Tfcp2l1	Zfp641	-0.500788	0.00482212	negtive
Tfcp2l1	Zfp644	-0.114852	0.545614	negtive
Tfcp2l1	Zfp646	0.176951	0.349569	positive
Tfcp2l1	Zfp647	0.40533	0.0262761	positive
Tfcp2l1	Zfp648	-0.207561	0.271075	negtive
Tfcp2l1	Zfp65	0.69542	1.99335e-05	positive
Tfcp2l1	Zfp651	0.341965	0.064365	positive
Arl4d	Zscan25	0.0415046	0.827613	positive
Kcns3	Zscan25	0.0765079	0.687805	positive
Olfml2a	Zscan25	-0.0785951	0.679731	negtive
Tfcp2l1	Zscan25	-0.194969	0.301855	negtive
Arl4d	Zscan26	-0.392987	0.0316898	negtive
Kcns3	Zscan26	-0.522936	0.00302723	negtive
Olfml2a	Zscan26	-0.491674	0.0057897	negtive
Tfcp2l1	Zscan26	-0.628002	0.000202866	negtive
Arl4d	Zscan29	0.431342	0.017317	positive
Kcns3	Zscan29	0.350261	0.0577556	positive
Olfml2a	Zscan29	0.428978	0.0180092	positive
Tfcp2l1	Zscan29	0.239722	0.201984	positive
Arl4d	Zscan4b	NA	NA	NA
Kcns3	Zscan4b	NA	NA	NA
Olfml2a	Zscan4b	NA	NA	NA
Tfcp2l1	Zscan4b	NA	NA	NA
Arl4d	Zscan4c	NA	NA	NA
Kcns3	Zscan4c	NA	NA	NA
Olfml2a	Zscan4c	NA	NA	NA
Tfcp2l1	Zscan4c	NA	NA	NA
Arl4d	Zscan4d	NA	NA	NA
Kcns3	Zscan4d	NA	NA	NA
Olfml2a	Zscan4d	NA	NA	NA
Tfcp2l1	Zscan4d	NA	NA	NA
Arl4d	Zscan4f	NA	NA	NA
Kcns3	Zscan4f	NA	NA	NA
Olfml2a	Zscan4f	NA	NA	NA
Tfcp2l1	Zscan4f	NA	NA	NA
Arl4d	Zscan5b	NA	NA	NA
Kcns3	Zscan5b	NA	NA	NA
Olfml2a	Zscan5b	NA	NA	NA
Tfcp2l1	Zscan5b	NA	NA	NA
Arl4d	Zxdb	0.0320933	0.866303	positive
Kcns3	Zxdb	0.100802	0.596107	positive
Olfml2a	Zxdb	0.00695508	0.970903	positive
Tfcp2l1	Zxdb	-0.10624	0.576326	negtive
Arl4d	Zxdc	-0.125609	0.508368	negtive
Kcns3	Zxdc	-0.129038	0.496764	negtive
Olfml2a	Zxdc	-0.164048	0.386359	negtive
Tfcp2l1	Zxdc	-0.250634	0.181586	negtive
Arl4d	Zzz3	0.254737	0.174305	positive
Kcns3	Zzz3	0.209758	0.265921	positive
Olfml2a	Zzz3	0.253289	0.17685	positive
Tfcp2l1	Zzz3	0.151884	0.423004	positive
Tfcp2l1	Zscan25	-0.194969	0.301855	negtive
Tfcp2l1	Zscan26	-0.628002	0.000202866	negtive
Tfcp2l1	Zscan29	0.239722	0.201984	positive
Tfcp2l1	Zscan4b	NA	NA	NA
Tfcp2l1	Zscan4c	NA	NA	NA
Tfcp2l1	Zscan4d	NA	NA	NA
Tfcp2l1	Zscan4f	NA	NA	NA
Tfcp2l1	Zscan5b	NA	NA	NA
Tfcp2l1	Zxdb	-0.10624	0.576326	negtive
Tfcp2l1	Zxdc	-0.250634	0.181586	negtive
Tfcp2l1	Zzz3	0.151884	0.423004	positive
Arl4d	Foxd4	NA	NA	NA
Kcns3	Foxd4	NA	NA	NA
Olfml2a	Foxd4	NA	NA	NA
Tfcp2l1	Foxd4	NA	NA	NA
Arl4d	Foxe1	0.13501	0.476882	positive
Kcns3	Foxe1	0.196787	0.297281	positive
Olfml2a	Foxe1	0.0773522	0.684535	positive
Tfcp2l1	Foxe1	0.169349	0.370981	positive
Arl4d	Foxe3	NA	NA	NA
Kcns3	Foxe3	NA	NA	NA
Olfml2a	Foxe3	NA	NA	NA
Tfcp2l1	Foxe3	NA	NA	NA
Arl4d	Foxf1	-0.00947715	0.960358	negtive
Kcns3	Foxf1	0.0313391	0.869418	positive
Olfml2a	Foxf1	0.0310243	0.870719	positive
Tfcp2l1	Foxf1	-0.157625	0.405475	negtive
Arl4d	Foxf2	-0.181576	0.336909	negtive
Kcns3	Foxf2	-0.286279	0.125106	negtive
Olfml2a	Foxf2	-0.183257	0.33238	negtive
Tfcp2l1	Foxf2	-0.112442	0.554132	negtive
Arl4d	Foxg1	0.850433	2.68529e-09	positive
Kcns3	Foxg1	0.868781	4.83896e-10	positive
Olfml2a	Foxg1	0.826063	1.89528e-08	positive
Tfcp2l1	Foxg1	0.847377	3.49409e-09	positive
Arl4d	Foxh1	-0.368193	0.0452915	negtive
Kcns3	Foxh1	-0.325069	0.0796401	negtive
Olfml2a	Foxh1	-0.393607	0.031398	negtive
Tfcp2l1	Foxh1	-0.424925	0.0192487	negtive
Arl4d	Foxi1	NA	NA	NA
Kcns3	Foxi1	NA	NA	NA
Olfml2a	Foxi1	NA	NA	NA
Tfcp2l1	Foxi1	NA	NA	NA
Arl4d	Foxi2	0.336525	0.06901	positive
Kcns3	Foxi2	0.362151	0.0492257	positive
Olfml2a	Foxi2	0.45302	0.0119386	positive
Tfcp2l1	Foxi2	0.603399	0.000415808	positive
Arl4d	Foxi3	NA	NA	NA
Kcns3	Foxi3	NA	NA	NA
Olfml2a	Foxi3	NA	NA	NA
Tfcp2l1	Foxi3	NA	NA	NA
Arl4d	Foxj1	0.847668	3.40843e-09	positive
Kcns3	Foxj1	0.872593	3.28227e-10	positive
Olfml2a	Foxj1	0.835832	8.99513e-09	positive
Tfcp2l1	Foxj1	0.922179	4.525e-13	positive
Arl4d	Foxj2	0.0743994	0.695998	positive
Kcns3	Foxj2	-0.115308	0.54401	negtive
Olfml2a	Foxj2	-0.0500736	0.792724	negtive
Tfcp2l1	Foxj2	-0.272764	0.14475	negtive
Arl4d	Foxj3	0.0140717	0.941168	positive
Kcns3	Foxj3	-0.0345764	0.856062	negtive
Olfml2a	Foxj3	-0.0449124	0.813695	negtive
Tfcp2l1	Foxj3	-0.159838	0.39883	negtive
Arl4d	Foxk1	-0.00983836	0.958849	negtive
Kcns3	Foxk1	0.0450238	0.813242	positive
Olfml2a	Foxk1	0.0139641	0.941617	positive
Tfcp2l1	Foxk1	-0.11365	0.549853	negtive
Arl4d	Foxk2	0.603839	0.000410715	positive
Kcns3	Foxk2	0.628203	0.000201632	positive
Olfml2a	Foxk2	0.661082	6.98165e-05	positive
Tfcp2l1	Foxk2	0.521916	0.003095	positive
Arl4d	Foxl1	-0.0898406	0.636838	negtive
Kcns3	Foxl1	-0.206913	0.272607	negtive
Olfml2a	Foxl1	-0.24335	0.195035	negtive
Tfcp2l1	Foxl1	-0.159986	0.398389	negtive
Arl4d	Foxl2	-0.259816	0.165579	negtive
Kcns3	Foxl2	-0.323814	0.0808773	negtive
Olfml2a	Foxl2	-0.301583	0.105315	negtive
Tfcp2l1	Foxl2	-0.246595	0.18896	negtive
Arl4d	Foxm1	0.644757	0.000120055	positive
Kcns3	Foxm1	0.798066	1.27277e-07	positive
Olfml2a	Foxm1	0.790344	2.04437e-07	positive
Tfcp2l1	Foxm1	0.86175	9.60357e-10	positive
Arl4d	Foxn1	-0.0752649	0.692631	negtive
Kcns3	Foxn1	-0.0635689	0.738588	negtive
Olfml2a	Foxn1	-0.013651	0.942924	negtive
Tfcp2l1	Foxn1	-0.161749	0.393142	negtive
Arl4d	Foxn2	-0.0780504	0.681835	negtive
Kcns3	Foxn2	-0.034011	0.858392	negtive
Olfml2a	Foxn2	-0.0292958	0.877867	negtive
Tfcp2l1	Foxn2	-0.126799	0.504327	negtive
Arl4d	Foxn3	-0.125957	0.507185	negtive
Kcns3	Foxn3	-0.033299	0.861327	negtive
Olfml2a	Foxn3	-0.0833384	0.661509	negtive
Tfcp2l1	Foxn3	-0.190959	0.312102	negtive
Arl4d	Foxn4	0.686994	2.75341e-05	positive
Kcns3	Foxn4	0.77488	4.99148e-07	positive
Olfml2a	Foxn4	0.807054	7.14233e-08	positive
Tfcp2l1	Foxn4	0.919297	7.39384e-13	positive
Arl4d	Foxo1	0.749426	1.88245e-06	positive
Kcns3	Foxo1	0.7429	2.58055e-06	positive
Olfml2a	Foxo1	0.73441	3.83709e-06	positive
Tfcp2l1	Foxo1	0.680098	3.55884e-05	positive
Arl4d	Foxo3	-0.067407	0.7234	negtive
Kcns3	Foxo3	-0.207991	0.270061	negtive
Olfml2a	Foxo3	-0.167327	0.376805	negtive
Tfcp2l1	Foxo3	-0.276777	0.138698	negtive
Arl4d	Foxo4	0.134068	0.479991	positive
Kcns3	Foxo4	0.0303515	0.8735	positive
Olfml2a	Foxo4	0.135885	0.474006	positive
Tfcp2l1	Foxo4	0.0633168	0.739589	positive
Arl4d	Foxo6	0.819079	3.14095e-08	positive
Kcns3	Foxo6	0.795688	1.47591e-07	positive
Olfml2a	Foxo6	0.854125	1.93823e-09	positive
Tfcp2l1	Foxo6	0.793009	1.7398e-07	positive
Arl4d	Foxp1	-0.192741	0.307522	negtive
Kcns3	Foxp1	0.0305845	0.872537	positive
Olfml2a	Foxp1	-0.0811783	0.669784	negtive
Tfcp2l1	Foxp1	-0.115346	0.543876	negtive
Arl4d	Foxp2	-0.192401	0.308392	negtive
Kcns3	Foxp2	-0.225984	0.229836	negtive
Olfml2a	Foxp2	-0.208987	0.267722	negtive
Tfcp2l1	Foxp2	-0.317749	0.0870629	negtive
Arl4d	Foxp3	0.176257	0.351491	positive
Kcns3	Foxp3	0.221703	0.239019	positive
Olfml2a	Foxp3	0.0475578	0.80293	positive
Tfcp2l1	Foxp3	0.00822749	0.965582	positive
Arl4d	Foxp4	0.535529	0.00229056	positive
Kcns3	Foxp4	0.502618	0.0046455	positive
Olfml2a	Foxp4	0.552062	0.00156216	positive
Tfcp2l1	Foxp4	0.477748	0.00758546	positive
Arl4d	Foxq1	-0.0793452	0.676837	negtive
Kcns3	Foxq1	-0.215056	0.253755	negtive
Olfml2a	Foxq1	-0.0725076	0.703376	negtive
Tfcp2l1	Foxq1	0.0444833	0.815445	positive
Arl4d	Foxr2	-0.139107	0.463483	negtive
Kcns3	Foxr2	-0.0894677	0.638243	negtive
Olfml2a	Foxr2	-0.132157	0.486331	negtive
Tfcp2l1	Foxr2	-0.153504	0.418017	negtive
Arl4d	Foxs1	-0.0863057	0.650205	negtive
Kcns3	Foxs1	-0.11391	0.548936	negtive
Olfml2a	Foxs1	-0.183459	0.331837	negtive
Tfcp2l1	Foxs1	-0.127199	0.502971	negtive
Arl4d	Gabpa	0.623449	0.000232736	positive
Kcns3	Gabpa	0.581094	0.000759083	positive
Olfml2a	Gabpa	0.645658	0.000116612	positive
Tfcp2l1	Gabpa	0.593703	0.000543086	positive
Arl4d	Gabpb1	0.138741	0.464674	positive
Kcns3	Gabpb1	0.22143	0.239614	positive
Olfml2a	Gabpb1	0.0725832	0.703081	positive
Tfcp2l1	Gabpb1	0.00288471	0.987929	positive
Arl4d	Gabpb2	0.121833	0.521296	positive
Kcns3	Gabpb2	0.193599	0.305332	positive
Olfml2a	Gabpb2	0.256598	0.171071	positive
Tfcp2l1	Gabpb2	0.253316	0.176802	positive
[truncated: 5,781 more rows]
