# Supplementary material for: Identification of m6A methylation-related genes in cerebral ischaemia‒reperfusion of Breviscapus therapy based on bioinformatics methods
Source: BMC Med Genomics. 2023 Sep 5;16:210. doi: 10.1186/s12920-023-01651-3 (PMC10478429; doi:10.1186/s12920-023-01651-3)
Supplement: Supplementary file 3 — Supplementary Material 3 [file 12920_2023_1651_MOESM3_ESM.xlsx]

## Sheet: Sheet1
Symbol
Tunar
Gm31113
LOC118568483
LOC115488003
Gm15169
Gm39816
2310003N18Rik
Gm32335
Gm52552
Gm13110
Gm38293
Gm19497
Gm35116
Gm11240
LOC115489436
Gm33408
