# Supplementary material for: Identification of m6A methylation-related genes in cerebral ischaemia‒reperfusion of Breviscapus therapy based on bioinformatics methods
Source: BMC Med Genomics. 2023 Sep 5;16:210. doi: 10.1186/s12920-023-01651-3 (PMC10478429; doi:10.1186/s12920-023-01651-3)
Supplement: Supplementary file 4 — Supplementary Material 4 [file 12920_2023_1651_MOESM4_ESM.xlsx]

## Sheet: Sheet1
Symbol
mmu_circ_0002843
mmu_circ_0008649
mmu_circ_0007787
mmu_circ_0001110
mmu_circ_0001258
mmu_circ_0004742
mmu_circ_0005538
mmu_circ_0003281
mmu_circ_0008615
mmu_circ_0009064
mmu_circ_0001558
mmu_circ_0004897
mmu_circ_0005526
mmu_circ_0006328
mmu_circ_0005909
mmu_circ_0006612
mmu_circ_0005513
mmu_circ_0007915
